# Supplementary material for: The secreted protein Amuc_1409 from Akkermansia muciniphila improves gut health through intestinal stem cell regulation
Source: Nat Commun. 2024 Apr 6;15:2983. doi: 10.1038/s41467-024-47275-8 (PMC10998920; doi:10.1038/s41467-024-47275-8)
Supplement: Supplementary file 4 — Source Data [file 41467_2024_47275_MOESM4_ESM.zip]

Archive with 19 entries (19 files):
- Source Data Fig. 1.xlsx
- Source Data Fig. 2.xlsx
- Source Data Fig. 3.xlsx
- Source Data Fig. 4.xlsx
- Source Data Fig. 5.xlsx
- Source Data Fig. 6.xlsx
- Source Data Fig. 7.xlsx
- Source Data Fig. 8.xlsx
- Source Data Supplementary Fig. 1.xlsx
- Source Data Supplementary Fig. 2.xlsx
- Source Data Supplementary Fig. 3.xlsx
- Source Data Supplementary Fig. 4.xlsx
- Source Data Supplementary Fig. 6.xlsx
- Source Data Supplementary Fig. 7.xlsx
- Source Data Supplementary Fig. 8.xlsx
- Source Data Supplementary Fig. 9.xlsx
- Source Data Supplementary Fig. 10.xlsx
- Source Data Supplementary Fig. 11.xlsx
- Source Data Supplementary Fig. 12.xlsx
