# Supplementary material for: The secreted protein Amuc_1409 from Akkermansia muciniphila improves gut health through intestinal stem cell regulation
Source: Nat Commun. 2024 Apr 6;15:2983. doi: 10.1038/s41467-024-47275-8 (PMC10998920; doi:10.1038/s41467-024-47275-8)
Supplement: Supplementary file 4 — Source Data [file 41467_2024_47275_MOESM4_ESM.zip › Source Data Fig. 1.xlsx]

## Sheet: Fig. 1b
Fig. 1b The subcellular localization of signal peptide-containing proteins as predicted with PSORTb 3.0.
Gene locus	PSORTb 3.0 (subcellular localization)		Gene locus	PSORTb 3.0 (subcellular localization)		Gene locus	PSORTb 3.0 (subcellular localization)		Gene locus	PSORTb 3.0 (subcellular localization)		Gene locus	PSORTb 3.0 (subcellular localization)
Amuc_1409	Unknown		Amuc_2035	Periplasmic space		Amuc_2152	OuterMembrane		Amuc_1631	CytoplasmicMembrane		Amuc_0281	Cytoplasm
Amuc_0525	Unknown		Amuc_1033	Periplasmic space		Amuc_0687	OuterMembrane		Amuc_0631	CytoplasmicMembrane		Amuc_1210	Cytoplasm
Amuc_0735	Unknown		Amuc_0824	Periplasmic space					Amuc_0548	CytoplasmicMembrane		Amuc_0038	Cytoplasm
Amuc_0036	Unknown		Amuc_1074	Periplasmic space					Amuc_1343	CytoplasmicMembrane		Amuc_1436	Cytoplasm
Amuc_2077	Unknown		Amuc_0625	Periplasmic space					Amuc_0514	CytoplasmicMembrane		Amuc_1026	Cytoplasm
Amuc_0121	Unknown											Amuc_1946	Cytoplasm
Amuc_1143	Unknown											Amuc_0904	Cytoplasm
Amuc_0342	Unknown											Amuc_1342	Cytoplasm
Amuc_1767	Unknown											Amuc_0064	Cytoplasm
Amuc_2057	Unknown											Amuc_2070	Cytoplasm
Amuc_0147	Unknown											Amuc_0661	Cytoplasm
Amuc_0700	Unknown											Amuc_1044	Cytoplasm
Amuc_0949	Unknown											Amuc_1712	Cytoplasm
Amuc_1425	Unknown											Amuc_0557	Cytoplasm
Amuc_0576	Unknown											Amuc_1807	Cytoplasm
Amuc_0895	Unknown											Amuc_0084	Cytoplasm
Amuc_0883	Unknown											Amuc_2027	Cytoplasm
Amuc_1251	Unknown											Amuc_0463	Cytoplasm
Amuc_1804	Unknown											Amuc_0409	Cytoplasm
Amuc_0127	Unknown
Amuc_1213	Unknown
Amuc_0017	Unknown
Amuc_1801	Unknown
Amuc_1411	Unknown
Amuc_1189	Unknown
Amuc_1928	Unknown
Amuc_1008	Unknown
Amuc_1844	Unknown
Amuc_1275	Unknown

## Sheet: Fig. 1c
Fig. 1c Top 10 proteins with the highest MS/MS counts (left) and iBAQ intensity (right)
Gene locus	MS/MS counts		Gene locus	iBAQ
Amuc_1409	538		Amuc_1409	5362800000
Amuc_0147	274		Amuc_0342	766740000
Amuc_0576	264		Amuc_1767	245260000
Amuc_0342	262		Amuc_2057	237790000
Amuc_1767	236		Amuc_0147	227850000
Amuc_1251	230		Amuc_0700	158200000
Amuc_0036	211		Amuc_0949	98816000
Amuc_0735	172		Amuc_0525	51018000
Amuc_2057	144		Amuc_1425	48593000
Amuc_0949	127		Amuc_0576	45082000
