# Supplementary material for: The secreted protein Amuc_1409 from Akkermansia muciniphila improves gut health through intestinal stem cell regulation
Source: Nat Commun. 2024 Apr 6;15:2983. doi: 10.1038/s41467-024-47275-8 (PMC10998920; doi:10.1038/s41467-024-47275-8)
Supplement: Supplementary file 4 — Source Data [file 41467_2024_47275_MOESM4_ESM.zip › Source Data Fig. 2.xlsx]

## Sheet: Fig. 2c
Fig. 2c Relative mRNA expression of secretory progenitor cell markers (Young mIOs)
	Control							Amuc_1409*							Statistics
Biological replicate	1			2		3		1			2		3
Technical replicate	1	2	3	1	2	1	2	1	2	3	1	2	1	2	t-test (P value)
Mist1	1.02995	1.0658	0.904246	0.663641	1.33636	0.907883	1.09212	1.28762	1.25435	1.40694	3.8802	3.89102	1.83248	2.23526	0.0158845
Atoh1	1.00936	0.950349	1.04029	0.876312	1.12369	1.12656	0.873444	1.30976	1.34669	1.33893	3.14961	2.12832	1.68232	1.66171	0.00803324
Dll1	1.09928	1.06231	0.838418	0.908932	1.09107	1.04121	0.95879	1.26031	1.29043	1.30418	2.15319	1.89557	1.75674	1.62839	0.000717958
Tph1	1.00945	1.03621	0.954341	0.919324	1.08068	0.946933	1.05307	1.33889	1.27886	1.29916	2.72125	2.57347	2.06001	2.29746	0.00196977

## Sheet: Fig. 2d
Fig. 2d Relative mRNA expression of enteroendocrine cell markers (Young mIOs)
	Control							Amuc_1409*							Statistics
Biological replicate	1			2		3		1			2		3
Technical replicate	1	2	3	1	2	1	2	1	2	3	1	2	1	2	t-test (P value)
Chga	1.06137	1.01537	0.923264	1.03731	0.962689	0.956732	1.04327	1.29795	1.41823	1.55766	2.22373	2.10042	1.76126	1.59656	0.000164403
Gpr119	1.04697	0.953251	0.999779	0.907392	1.09261	0.96478	1.03522	1.80151	1.84163	1.91396	1.788	1.73692	1.71879	1.80107	2.30721e-11
Gpr120	1.00802	0.988393	1.00358	1.02751	0.972487	1.06823	0.931775	1.37115	1.41887	1.46371	2.31474	2.61512	2.02451	2.18547	0.000400629
Prox1	1.01699	0.978556	1.00445	0.992078	1.00792	0.966062	1.03394	1.5838	1.5368	1.44785	2.08139	1.77033	1.72708	1.60918	1.82113e-06

## Sheet: Fig. 2e
Fig. 2e Relative mRNA expression of Paneth cell markers (Young mIOs)
	Control							Amuc_1409*							Statistics
Biological replicate	1			2		3		1			2		3
Technical replicate	1	2	3	1	2	1	2	1	2	3	1	2	1	2	t-test (P value)
Lyz1	1.00996	0.973275	1.01677	0.955066	1.04493	1.00191	0.998087	1.34767	1.37423	1.45956	2.3587	2.11972	2.45887	2.65729	0.00065486
Defa24	0.91771	0.974093	1.1082	1.10985	0.890154	0.984098	1.01615	1.43363	1.51971	1.54889	2.3872	2.07467	1.59595	1.57665	0.000184003
Cd24a	0.899509	0.971247	1.12924	1.00689	0.993113	1.00922	0.990778	2.09772	2.02717	1.90488	1.85252	2.05947	1.74445	1.57969	5.28993e-08
Sox9	0.968039	0.938385	1.09358	0.963381	1.03662	0.979445	1.02055	1.93708	2.08192	1.88516	2.71988	2.32565	1.8694	1.73927	2.48041e-06

## Sheet: Fig. 2f
Fig. 2f Relative mRNA expression of goblet cell markers (Young mIOs)
	Control							Amuc_1409*							Statistics
Biological replicate	1			2		3		1			2		3
Technical replicate	1	2	3	1	2	1	2	1	2	3	1	2	1	2	t-test (P value)
Spdef	1.0257	1.00637	0.96793	0.731796	1.2682	0.841654	1.15835	2.25297	2.35505	2.27584	2.41472	2.5005	2.5111	2.64774	1.37646e-09
Tff3	0.983542	1.06198	0.954474	1.02799	0.972008	1.07022	0.92978	1.47137	1.48097	1.42852	2.16913	2.32486	2.00725	1.68036	0.000109254
Agr2	1.0872	1.06183	0.850975	0.944517	1.05548	0.976717	1.02328	1.27093	1.38864	1.41989	1.93907	1.85402	1.80233	1.66162	6.22268e-05
Manf	1.00675	1.07139	0.921864	0.972586	1.02741	0.945785	1.05422	1.54104	1.59912	1.55566	2.45977	2.08815	2.47525	2.75338	0.000131009

## Sheet: Fig. 2g
Fig. 2g Relative mRNA expression of mucin markers (Young mIOs)
	Control							Amuc_1409*							Statistics
Biological replicate	1			2		3		1			2		3
Technical replicate	1	2	3	1	2	1	2	1	2	3	1	2	1	2	t-test (P value)
Muc2	0.788018	1.1581	1.05388	0.928794	1.07121	1.00335	0.996652	9.7489	8.16651	7.75511	2.3314	2.13045	2.79723	3.46826	0.00487672
Muc3	0.941048	0.952415	1.10654	1.02848	0.971518	1.00735	0.992654	2.04104	2.00507	2.15487	2.24369	2.02979	1.82614	1.74419	5.38406e-09
Muc4	1.04975	0.993796	0.956449	0.931658	1.06834	1.02225	0.977747	1.72904	1.75712	1.55864	1.6006	1.66442	2.04434	2.00558	2.5779e-07
Muc13	0.893695	0.942065	1.16424	0.964919	1.03508	0.912036	1.08796	2.24608	2.14228	1.84402	1.93122	1.82179	1.58555	1.58376	1.891e-06

## Sheet: Fig. 2h
Fig. 2h Relative mRNA expression of mature enterocyte markers (Young mIOs)
	Control							Amuc_1409*							Statistics
Biological replicate	1			2		3		1			2		3
Technical replicate	1	2	3	1	2	1	2	1	2	3	1	2	1	2	t-test (P value)
Fabp1	0.979504	1.04215	0.978341	1.00641	0.993595	0.955194	1.04481	2.01767	1.8215	2.26233	2.5163	2.46571	2.01667	1.90179	1.33153e-07
Fabp2	1.12145	0.930394	0.948156	1.04228	0.957716	1.00709	0.992907	2.02955	1.66576	1.80435	2.42628	2.10852	1.74667	1.91369	6.44974e-07
Apoc3	0.925622	1.00436	1.07002	1.00613	0.993872	0.985859	1.01414	2.29553	2.27808	2.22917	2.31182	2.06394	2.14808	1.93037	7.2059e-11
Alpi	1.07174	0.914058	1.0142	1.01731	0.982693	1.0816	0.9184	2.14854	1.9856	2.02016	2.95514	3.07678	2.37082	2.02895	5.05162e-06

## Sheet: Fig. 2i
Fig. 2i Quantification of ChgA positive cells per organoid in mIOs
	Control			Amuc_1409*
Biological replicate	1	2	3	1	2	3
mIO-1	12	9	8	31	28	14
mIO-2	10	4	5	22	21	13
mIO-3	10	5	6	12	19	17
mIO-4	7	7	5	13	38	9
mIO-5	16	7	2	19	24	22
mIO-6	4	8	2	14	11	19
mIO-7	11	9	4	9	14	17
mIO-8	6	17	6	17	28	14
mIO-9	10	11	4	19	21	23
mIO-10	12	3	8	17	19	20
mIO-11	4	8	5	15	21	11
mIO-12	4	12	2	14	21	19
mIO-13	8	4	6	14	16	11
mIO-14	11	8	10	11	22	12
mIO-15	15	7	3	16	9	11
mIO-16	8	7	6	28	34	12
mIO-17	12	6	8	17	13	12
mIO-18	7	9	9	16	12	8
mIO-19	17	6	6	21	25	14
mIO-20	6	9	6	18	14	17
Average	9.5	7.8	5.55	17.15	20.5	14.75
t-test (P value)				0.00821273

## Sheet: Fig. 2j
Fig. 2j Quantification of Lysozyme positive cells per organoid in mIOs
	Control			Amuc_1409*
Biological replicate	1	2	3	1	2	3
mIO-1	10	13	16	40	25	40
mIO-2	9	8	4	33	38	34
mIO-3	12	2	14	16	34	26
mIO-4	18	3	16	29	32	35
mIO-5	15	10	29	39	13	35
mIO-6	16	9	24	22	21	31
mIO-7	13	13	17	38	24	19
mIO-8	3	20	14	48	38	36
mIO-9	18	14	14	16	28	43
mIO-10	4	15	22	76	16	20
mIO-11	6	19	10	48	45	22
mIO-12	14	7	13	24	33	34
mIO-13	13	16	13	26	34	40
mIO-14	18	12	19	32	39	47
mIO-15	18	10	9	16	29	41
mIO-16	7	11	8	22	34	42
mIO-17	13	16	20	26	39	44
mIO-18	11	32	9	11	42	27
mIO-19	8	19	14	26	19	34
mIO-20	8	16	8	28	24	43
Average	11.7	13.25	14.65	30.8	30.35	34.65
t-test (P value)				0.000310807

## Sheet: Fig. 2k
Fig. 2k Quantification of Muc2 positive cells per organoid in mIOs
	Control			Amuc_1409*
Biological replicate	1	2	3	1	2	3
mIO-1	15	16	32	20	50	39
mIO-2	22	38	14	21	49	71
mIO-3	22	8	37	32	20	79
mIO-4	8	10	32	29	40	84
mIO-5	12	18	22	14	39	58
mIO-6	12	15	23	37	32	33
mIO-7	12	25	24	43	34	23
mIO-8	10	11	27	46	48	59
mIO-9	35	23	27	17	28	60
mIO-10	20	13	6	37	58	62
mIO-11	5	15	28	42	34	51
mIO-12	13	13	30	25	47	47
mIO-13	6	17	32	24	42	55
mIO-14	17	22	22	36	44	39
mIO-15	38	24	15	34	35	52
mIO-16	13	17	6	34	54	22
mIO-17	13	12	9	38	48	39
mIO-18	27	22	22	30	31	43
mIO-19	13	12	4	16	30	34
mIO-20	17	22	16	42	33	41
Average	16.5	17.65	21.4	30.85	39.8	49.55
t-test (P value)				0.0183182
