# Supplementary material for: The secreted protein Amuc_1409 from Akkermansia muciniphila improves gut health through intestinal stem cell regulation
Source: Nat Commun. 2024 Apr 6;15:2983. doi: 10.1038/s41467-024-47275-8 (PMC10998920; doi:10.1038/s41467-024-47275-8)
Supplement: Supplementary file 4 — Source Data [file 41467_2024_47275_MOESM4_ESM.zip › Source Data Fig. 3.xlsx]

## Sheet: Fig. 3a
Fig. 3a Number of lobes per mIO
Group	Con			Amuc_1409*									Statistics
				2 nM			4 nM			8nM			ANOVA summary P value	Dunnett's multiple comparisons test (P value)
Biological replicate	1	2	3	1	2	3	1	2	3	1	2	3		Con vs 2 nM	Con vs 4 nM	Con vs 8 nM
No. of lobes per mIOs	2.98256	3.19269	2.93907	3.93125	4.03345	2.99301	4.58	4.67254	3.61709	5.28743	6.21212	4.73926	0.0045	0.4378	0.0606	0.0021

## Sheet: Fig. 3c
Fig. 3c Relative mRNA expression of cell proliferation markers and ISC markers (mIOs)
Group	Con							Amuc_1409*							Statistics
Biological replicate	1			2		3		1			2		3
Technical replicate	1	2	3	1	2	1	2	1	2	3	1	2	1	2	t-test (P value)
Ki67	1.01995	1.05545	0.924594	0.996512	1.00349	0.976621	1.02338	1.45492	1.41734	1.36714	1.93705	1.79962	1.98643	2.08196	4.03505e-05
Ccnd1	1.00329	1.05038	0.946335	1.00452	0.995479	1.01633	0.983673	1.64391	1.66544	1.59078	1.86084	1.81283	1.94653	1.15213	2.1344e-05
Lgr5	0.992776	0.959385	1.04784	1.00348	0.99652	0.976798	1.0232	1.58861	1.46224	1.34592	2.27292	2.05403	1.73391	1.67543	7.1604e-05
Olfm4	0.944545	0.969592	1.08586	0.974464	1.02554	0.939733	1.16301	2.14986	2.17043	2.2313	1.6668	1.53315	2.20572	2.29167	1.81214e-06
Msi1	0.936193	0.881458	1.18235	0.976002	1.024	1.10666	0.893344	2.21907	2.30036	2.38463	2.15042	2.55611	1.96889	2.37153	2.81695e-09
Bmi1	0.938004	0.964208	1.09779	0.92714	1.07286	0.952441	1.04756	1.3208	1.35769	1.39562	2.44446	2.37833	1.96114	1.72603	0.000912808
Hopx	0.956108	0.945676	1.09822	1.02181	0.978192	0.960012	1.03999	1.45949	1.35169	1.25185	2.44303	2.11893	1.72387	1.53007	0.00122792

## Sheet: Fig. 3d
Fig. 3d Quantification of Ki67 positive cells per organoid in mIOs
Group	Con			Amuc_1409*
Biological replicate	1	2	3	1	2	3
mIO-1	18	12	14	43	53	59
mIO-2	6	27	22	63	52	56
mIO-3	15	29	19	72	49	37
mIO-4	7	12	18	30	36	60
mIO-5	11	23	14	71	36	59
mIO-6	10	12	23	65	47	81
mIO-7	24	13	17	52	48	39
mIO-8	31	8	13	90	40	58
mIO-9	34	8	11	48	42	32
mIO-10	29	9	18	28	28	66
mIO-11	12	20	26	59	26	69
mIO-12	34	10	28	69	41	48
mIO-13	11	15	14	58	42	46
mIO-14	30	14	24	61	66	63
mIO-15	27	12	21	29	58	38
mIO-16	17	13	8	83	29	51
mIO-17	11	17	10	102	71	41
mIO-18	22	10	9	76	56	66
mIO-19	42	22	15	64	38	41
mIO-20	4	15	14	57	49	66
Average	19.75	15.05	16.9	61	45.35	53.8
t-test (P value)				0.00156779

## Sheet: Fig. 3f
Fig. 3f (left panel) The surface area of hIOs (mm2) (H9 hESC-hIOs)						Fig. 3f (right panel) The number of budding structures per hIO (H9 hESC-hIOs)
		Amuc_1409*						Amuc_1409*
Group	Con	4 nM	8 nM	16 nM		Group	Con	4 nM	8 nM	16 nM
hIO-1	0.585	0.98	0.972	1.653		hIO-1	5	21	22	29
hIO-2	0.4697	0.836	1.102	0.9603		hIO-2	4	17	10	22
hIO-3	0.5621	0.4543	0.9555	1.8432		hIO-3	2	9	12	28
hIO-4	0.48	0.7656	0.828	0.8096		hIO-4	7	14	16	10
hIO-5	0.3685	0.6375	1.4986	0.6075		hIO-5	0	10	14	16
hIO-6	0.403	0.7128	0.9345	1.6642		hIO-6	0	18	23	9
hIO-7	0.6	0.6794	1.21	0.8295		hIO-7	3	22	22	14
hIO-8	0.5589	0.602	1.0878	1.1772		hIO-8	4	5	17	19
hIO-9	0.504	0.9504	0.9999	0.7098		hIO-9	3	10	14	15
hIO-10	0.4	0.8736	1.06	0.8526		hIO-10	1	11	35	7
ANOVA summary P value	<0.0001					ANOVA summary P value	<0.0001
Dunnett's multiple comparisons test (P value)		0.0861	<0.0001	<0.0001		Dunnett's multiple comparisons test (P value)		0.001	<0.0001	<0.0001

## Sheet: Fig. 3g
Fig. 3g Relative mRNA expression of cell proliferation, ISC, intestinal maturation markers (hIOs)
Group	Con						Amuc_1409*																		Statistics
							4 nM						8 nM						16 nM
Biological replicate	1 (H9)		2 (H1)		3 (CRL2097)		1 (H9)		2 (H1)		3 (CRL2097)		1 (H9)		2 (H1)		3 (CRL2097)		1 (H9)		2 (H1)		3 (CRL2097)		ANOVA summary P value	Dunnett's multiple comparisons test (P value)
Technical replicate	1	2	1	2	1	2	1	2	1	2	1	2	1	2	1	2	1	2	1	2	1	2	1	2		Con vs 4 nM	Con vs 8 nM	Con vs 16 nM
MKI67	1.05183	0.94817	1.05706	0.946016	1.10768	0.902791	2.83366	2.86397	2.30552	2.86654	3.14253	3.51707	3.1319	3.06316	3.68892	3.85646	2.84245	3.16907	8.7903	7.1738	9.03026	8.04266	6.70412	7.81863	<0.0001	<0.0001	<0.0001	<0.0001
LGR5	1.11282	0.88718	0.984927	1.0153	0.98088	1.01949	6.40383	6.30009	4.86251	5.71355	9.54359	9.58579	7.47807	7.79289	7.89141	8.47125	10.9477	12.1324	20.0132	19.8663	10.9678	11.7936	16.0548	19.817	<0.0001	0.0013	<0.0001	<0.0001
LRIG1	1.24049	0.759511	1.06392	0.939921	1.03276	0.968283	9.00963	8.78265	9.04051	9.34874	13.8822	14.7084	10.4723	12.2146	23.7285	22.5478	16.0755	17.1382	38.2482	35.5655	25.7411	26.1316	32.6215	31.1019	<0.0001	0.0009	<0.0001	<0.0001
CD166	1.58882	0.411184	0.968827	1.03218	0.938481	1.06555	8.11819	7.79026	11.5632	10.2584	6.88874	6.53415	8.34423	7.42133	15.7788	15.5589	15.8599	15.5489	23.4012	24.3227	22.3721	19.7217	19.1131	17.3448	<0.0001	0.0002	<0.0001	<0.0001
ASCL2	0.978395	1.02161	0.919377	1.08769	0.969969	1.03096	13.5119	16.6184	9.15485	8.4141	7.05883	7.21784	21.6246	25.7315	13.0573	14.3283	18.5736	18.1206	12.3313	11.4685	24.4414	24.5023	26.6065	25.9948	<0.0001	0.0064	<0.0001	<0.0001
OLFM4	1.01721	0.98279	1.06443	0.939467	1.05353	0.949192	2.72204	2.70556	2.54183	2.45054	1.68301	1.34658	4.77145	4.80088	5.11993	6.48453	9.8753	9.67484	9.3374	11.4353	4.34924	4.18406	5.51085	5.69722	<0.0001	0.5553	0.0001	0.0001

## Sheet: Fig. 3h
Fig. 3h Quantification data of percentage of each marker positive cell per field in IF staining (H9 hESC-hIOs)
Group	Con				Amuc_1409*												Statistics
					4 nM				8 nM				16 nM				ANOVA summary P value	Dunnett's multiple comparisons test (P value)
Field	1	2	3	4	1	2	3	4	1	2	3	4	1	2	3	4		Con vs 4 nM	Con vs 8 nM	Con vs 16 nM
Ki67	15.3333	17.2131	6.55738	17.9012	27.305	25.6506	42.8571	33.3333	73.3032	64.1129	67.284	39.7906	54.9763	81.4815	73.9938	66.0839	<0.0001	0.0753	0.0001	<0.0001
ASCL2	0.763359	0.862069	2.5	0.904977	1.04712	0.60241	4.22535	1.94175	8.51064	4.91803	3.7037	5.30303	9.09091	10.3774	10.8108	7.14286	<0.0001	0.8706	0.0061	<0.0001
OLFM4	0.184332	0.185071	0.125786	0	0.23175	0.230238	0.550661	0.077042	1.83066	1.32042	1.50971	1.05882	3.73134	2.52996	2.27743	3.57853	<0.0001	0.9209	0.0021	<0.0001
