# Supplementary material for: The secreted protein Amuc_1409 from Akkermansia muciniphila improves gut health through intestinal stem cell regulation
Source: Nat Commun. 2024 Apr 6;15:2983. doi: 10.1038/s41467-024-47275-8 (PMC10998920; doi:10.1038/s41467-024-47275-8)
Supplement: Supplementary file 4 — Source Data [file 41467_2024_47275_MOESM4_ESM.zip › Source Data Fig. 4.xlsx]

## Sheet: Fig. 4b
Fig. 4b Survival rate (%)				The number of surviving mice
Days	Vehicle	Amuc_1409*		Days	Vehicle	Amuc_1409*
0	100	100		0	9	9
1	100	100		1	9	9
2	100	100		2	9	9
3	100	100		3	9	9
4	100	100		4	9	9
5	100	100		5	9	9
6	100	100		6	9	9
7	100	100		7	9	9
8	100	100		8	9	9
9	88.889	100		9	8	9
10	55.556	77.778		10	5	7
11	44.444	77.778		11	4	7
12	22.222	66.667		12	2	6
13	11.111	66.667		13	1	6
14	0	55.556		14	0	5
15	0	33.333		15	0	3
16	0	33.333		16	0	3
17	0	11.111		17	0	1
18	0	0		18	0	0
Log-Rank test (P value)		0.0077

## Sheet: Fig. 4d
Fig. 4d right panel Histological score (irradiated SI)
	Vehicle	Amuc_1409*
Mouse 1	4	1
Mouse 2	7	3
Mouse 3	8	4
Mouse 4	8	4
Mouse 5	4	4
Mouse 6	4	3
Mouse 7	8	5
t-test (P value)		0.0112382

## Sheet: Fig. 4e
Fig. 4e right panel % BrdU+ cells/crypt (irradiated SI)
	Vehicle	Amuc_1409*
Mouse 1	10	32
Mouse 2	30	35
Mouse 3	20	25
Mouse 4	10	30
Mouse 5	5	33
Mouse 6	5	15
Mouse 7	10	20
t-test (P value)		0.00727568

## Sheet: Fig. 4f
Fig. 4f Relative mRNA expression of cell proliferation markers (irradiated SI)
	Vehicle												Amuc_1409*												Statistics
Mouse	1	2	3	4	5	6	7	8	9	10	11	12	1	2	3	4	5	6	7	8	9	10	11	12	t-test (P value)
Ki67	0.885764	0.845927	1.03806	1.22252	1.43977	0.931691	1.20595	0.803937	1.11184	0.900461	0.656263	0.957808	1.74374	2.43691	1.03197	1.7166	1.12776	1.08364	0.877638	1.98796	1.4303	1.94411	1.01999	1.98354	0.00280892
Pcna	1.16435	0.537859	1.52463	0.811953	1.36779	1.18562	0.963355	0.687287	0.712203	0.953843	1.10317	0.98794	2.20206	0.981182	0.954755	0.912402	1.06648	1.1908	1.11776	2.02798	1.12587	1.92488	1.57404	2.32339	0.0169019
Ccnd1	1.05811	0.928947	1.17019	1.0886	1.52048	1.02893	1.36877	0.877399	0.874557	0.81242	0.716072	0.555535	1.44645	1.34285	0.857412	1.26752	1.16832	0.85899	0.914181	1.89711	1.19099	1.7208	1.12224	1.34552	0.0424771

## Sheet: Fig. 4g
Fig. 4g Relative mRNA expression of ISC markers (irradiated SI)
	Vehicle												Amuc_1409*												Statistics
Mouse	1	2	3	4	5	6	7	8	9	10	11	12	1	2	3	4	5	6	7	8	9	10	11	12	t-test (P value)
Lgr5	0.655478	1.57518	0.741092	0.900554	1.36903	1.27924	0.652143	1.26317	0.766198	1.27536	0.594971	0.927581	1.93566	2.19326	1.25475	2.01507	1.25182	1.70431	1.60312	1.4594	1.3566	1.53213	1.271	2.45779	0.000200957
Olfm4	0.839463	0.879809	1.59874	0.986367	0.500502	1.2549	1.11984	1.16613	0.856636	0.648909	1.58404	0.564662	1.02961	1.55696	0.952455	1.54202	1.36981	1.29639	1.41903	1.27148	1.76851	1.04695	1.37439	1.62383	0.0106465
Msi1	0.662057	1.25082	1.20008	1.1376	1.58052	1.18747	1.0392	1.26839	0.764822	0.68646	0.755845	0.466742	1.95064	2.62892	1.26206	2.29395	1.52073	0.758038	1.22934	3.52251	1.88525	3.37606	1.34905	2.71359	0.000896299
Bmi1	0.856033	1.26755	0.894693	1.00259	1.64791	0.865473	1.1304	0.970374	0.83136	1.25368	0.645687	0.634256	1.60781	1.79509	1.13688	1.46478	1.30795	1.13587	1.21337	2.60315	1.47581	1.90662	1.35545	1.78234	0.000840229
Hopx	0.632747	0.5923	1.12659	1.10848	1.3053	0.982435	0.957466	0.987174	1.02016	1.25433	0.952423	1.08058	1.94586	1.83899	0.970822	1.44646	1.04444	1.26603	0.891584	1.86931	1.3165	2.55379	1.67724	1.906	0.00150514

## Sheet: Fig. 4h
Fig. 4h right panel OLFM4+ cells/crypt (irradiated SI)
	Vehicle	Amuc_1409*
Mouse 1	0.883333	5.06944
Mouse 2	2.98889	6.35318
Mouse 3	1.25	5.90278
Mouse 4	3.43056	6.52222
Mouse 5	4.69444	7.44722
Mouse 6	4.375	6.66667
Mouse 7	3.56111	6.90278
t-test (P value)		0.000150562

## Sheet: Fig. 4i
Fig. 4i Relative mRNA expression of Wnt/β-catenin target genes (irradiated SI)
	Vehicle												Amuc_1409*												Statistics
Mouse	1	2	3	4	5	6	7	8	9	10	11	12	1	2	3	4	5	6	7	8	9	10	11	12	t-test (P value)
Axin2	0.830328	1.58265	1.06997	0.963134	1.23228	1.38695	1.19506	1.01455	0.841565	0.801898	0.550665	0.530959	1.19379	1.58284	0.998642	1.7846	1.84845	0.719231	0.913854	2.08735	1.64131	1.53318	0.853431	2.45306	0.0165973
Myc	0.742419	0.861368	1.39547	1.17396	1.36454	1.20283	1.04825	1.06126	1.15146	0.744888	0.560742	0.692818	1.84957	1.86393	0.911788	1.48276	1.18003	0.631922	0.966283	2.27364	1.26628	2.79346	1.48596	1.68443	0.0114508
Ctnnb1	0.76491	1.1941	1.18847	1.06113	1.0261	1.32331	1.30262	0.900427	0.90895	0.763554	1.01385	0.552565	1.22213	1.56244	0.90952	1.30902	1.69908	0.831954	1.33404	1.5987	1.72984	0.869769	0.860427	1.1889	0.039419
Prom1	0.472733	1.65645	0.855211	0.944861	0.934739	1.73806	0.724748	1.21989	0.916147	0.908591	1.07486	0.553712	1.48518	1.50192	0.781548	1.3355	1.51812	0.968361	1.69572	1.53078	1.65531	1.53232	1.38513	1.64308	0.00567876
Tert	1.42622	1.02399	1.35052	1.15045	1.12027	1.02091	1.71251	0.683323	0.740945	0.65361	0.691749	0.425494	0.824296	1.27078	0.712871	1.28422	1.03436	0.773091	1.01472	1.91539	1.01211	0.776255	0.49648	0.836324	0.978769
Cd44	0.706983	0.814754	1.16198	1.06072	1.25205	1.15254	0.925161	0.991883	1.06173	1.02831	0.830641	1.01324	1.90762	1.36108	0.969327	1.20529	0.81892	0.93304	1.13538	1.53105	0.950518	1.70734	1.12908	1.5202	0.0239239
Ephb3	0.90554	1.19316	1.09833	0.985593	1.56415	1.39582	0.953646	1.02758	0.873961	0.78613	0.652828	0.563252	2.19704	1.90798	1.11534	1.81759	1.56271	0.857806	1.10353	1.8579	1.54881	1.83052	1.0161	1.50953	0.00163379
Rnf43	1.04257	0.977491	0.896788	1.03014	1.12152	0.968292	1.56454	0.894619	0.950357	1.03081	0.653449	0.869425	0.96001	2.89553	0.688414	1.99332	2.46772	0.996082	1.17007	3.10374	2.55357	1.93431	1.09758	1.13225	0.00694876
Znrf3	0.875277	0.919931	0.990271	1.19477	1.24861	1.36345	1.31537	1.06132	1.01814	0.729844	0.720497	0.562517	1.58363	1.65424	1.05048	1.45222	1.2715	0.654393	1.01258	2.15409	1.39029	1.55558	1.12556	1.71509	0.00933884
