# Supplementary material for: The secreted protein Amuc_1409 from Akkermansia muciniphila improves gut health through intestinal stem cell regulation
Source: Nat Commun. 2024 Apr 6;15:2983. doi: 10.1038/s41467-024-47275-8 (PMC10998920; doi:10.1038/s41467-024-47275-8)
Supplement: Supplementary file 4 — Source Data [file 41467_2024_47275_MOESM4_ESM.zip › Source Data Fig. 5.xlsx]

## Sheet: Fig. 5b
Fig. 5b 5-FU-induced body weight changes
	Vehicle								Amuc_1409*								Statistics
Mouse	1	2	3	4	5	6	7	8	1	2	3	4	5	6	7	8	t-test (P value)
Days 0	100	100	100	100	100	100	100	100	100	100	100	100	100	100	100	100	-
Days 1	96.4912	98.7013	98.2533	96.6527	96.6667	97.1074	97.9675	95.7364	97.3684	98.6842	97.4359	95.8848	99.1837	97.561	97.9757	95.3125	0.700711
Days 2	95.1754	90.9091	96.0699	90.3766	93.3333	94.6281	95.1219	94.5736	97.807	99.1228	92.735	96.7078	99.1837	93.9024	98.3806	93.3594	0.0458381
Days 3	91.2281	90.9091	93.4498	87.4477	90	91.7355	90.2439	88.3721	95.1754	93.8597	89.7436	94.6502	93.0612	92.2764	93.5223	90.625	0.0218136
Days 4	87.7193	87.8788	87.7729	82.8452	88.75	86.7769	84.5529	86.0465	91.6667	90.7895	85.8974	90.9465	87.7551	88.2114	89.4737	85.9375	0.0481728
Days 5	85.0877	87.013	87.3362	82.0084	87.5	84.7107	84.1463	87.5969	91.6667	89.9123	86.7521	88.8889	87.3469	86.5854	89.0688	85.1562	0.0295525
Days 6	88.1579	87.8788	89.9563	81.59	89.1667	85.5372	85.7724	89.9225	95.614	95.1754	89.3162	93.4156	91.0204	90.6504	91.0931	85.5469	0.0154418

## Sheet: Fib. 5c
Fig. 5c Diarrhoea scores
	Vehicle								Amuc_1409*								Statistics
Mouse	1	2	3	4	5	6	7	8	1	2	3	4	5	6	7	8	t-test (P value)
Days 0	0	0	0	0	0	0	0	0	0	0	0	0	0	0	0	0	-
Days 1	0	0	0	0	0	0	0	0	0	0	0	0	0	0	0	0	-
Days 2	1	1	1	1	1	1	0	1	1	0	0	1	0	1	0	0	0.0405686
Days 3	3	2	2	2	2	2	2	2	1	2	2	2	2	2	1	1	0.0405686
Days 4	4	4	2	3	4	4	4	4	1	3	2	1	2	3	3	1	0.00170019
Days 5	4	4	3	2	4	4	4	4	3	2	2	4	3	2	3	2	0.0176639
Days 6	2	3	2	1	2	2	3	4	1	1	2	0	2	1	2	1	0.015659

## Sheet: Fig. 5d
Fig. 5d right panel Histological score (5-FU SI)
	Vehicle	Amuc_1409*
Mouse 1	6	3
Mouse 2	4	1
Mouse 3	4	3
Mouse 4	5	4
Mouse 5	4	3
Mouse 6	6	1
Mouse 7	6	2
t-test (P value)		0.000726653

## Sheet: Fig. 5e
Fig. 5e right panel Ki67+ cells/crypt (5-FU SI)
	Vehicle	Amuc_1409*
Mouse 1	31.7	38.9083
Mouse 2	31.5444	42.1389
Mouse 3	26.8444	37.2639
Mouse 4	27.8917	37.2639
Mouse 5	36.5083	36.8889
Mouse 6	25.8889	44.0722
Mouse 7	33.2417	32.5361
t-test (P value)		0.00210737

## Sheet: Fig. 5f
Fig. 5f Relative mRNA expression of cell proliferation markers (5-FU SI)
	Vehicle								Amuc_1409*								Statistics
Mouse	1	2	3	4	5	6	7	8	1	2	3	4	5	6	7	8	t-test (P value)
Ki67	0.94349	0.73052	1.62083	1.08776	0.953424	0.882393	0.908214	0.873367	1.41559	1.1902	1.90857	2.13527	1.66779	1.59924	1.60597	2.00235	0.000322467
Pcna	0.681323	0.916673	1.67636	1.02914	0.941982	1.05768	0.945567	0.751285	1.69733	1.16518	1.71581	1.42112	1.93101	2.04167	1.65771	1.0481	0.00300855
Ccnd1	0.638365	0.920543	1.55174	1.01915	1.1228	0.940038	0.901334	0.906026	1.13154	1.13069	1.35002	1.58404	1.28714	1.51499	1.14864	1.46023	0.0117206

## Sheet: Fig. 5g
Fig. 5g Relative mRNA expression of ISC markers (5-FU SI)
	Vehicle								Amuc_1409*								Statistics
Mouse	1	2	3	4	5	6	7	8	1	2	3	4	5	6	7	8	t-test (P value)
Lgr5	2.47684	0.368051	0.676766	1.27553	1.48412	0.343367	0.982031	0.393287	4.26244	2.32441	3.15984	2.87557	2.22679	2.57056	1.66911	2.10546	0.000739997
Olfm4	2.23503	0.408754	0.727587	1.34136	1.3071	0.389828	1.11549	0.474835	5.75145	2.74455	4.04257	4.83096	3.14749	4.22294	2.46057	2.48463	6.0869e-05
Msi1	0.97114	0.67374	1.66946	1.09564	1.05443	0.863089	0.93937	0.733132	1.08411	1.04791	1.33663	1.31504	1.0892	1.25654	1.66503	2.0515	0.0468945
Bmi1	0.956383	0.908208	1.46496	1.04902	0.996789	0.856073	0.900496	0.868075	1.03103	1.1689	1.1245	1.23004	1.19373	1.31027	1.17418	1.33152	0.0255646
Hopx	0.800206	0.986766	1.34768	1.07144	1.02833	0.992503	0.851464	0.921609	1.2892	1.32672	1.49673	1.41575	1.71509	1.5037	1.62998	1.62825	2.03387e-05

## Sheet: Fig. 5h
Fig. 5h right panel OLFM4+ cells/crypt (5-FU SI)
	Vehicle	Amuc_1409*
Mouse 1	4.17302	7.2881
Mouse 2	4.06111	6.60714
Mouse 3	4.10278	9.93333
Mouse 4	4.13333	7.43333
Mouse 5	2.49127	7.26111
Mouse 6	4.46111	6.66667
Mouse 7	3.94722	8.85556
t-test (P value)		9.75658e-06

## Sheet: Fig. 5i
Fig. 5i Relative mRNA expression of Wnt/β-catenin target genes (5-FU SI)
	Vehicle								Amuc_1409*								Statistics
Mouse	1	2	3	4	5	6	7	8	1	2	3	4	5	6	7	8	t-test (P value)
Axin2	1.37323	0.919354	1.18753	0.970841	0.878734	0.778855	0.981196	0.910264	1.02276	1.19121	1.78862	1.62759	0.908319	1.13347	1.98288	2.30294	0.0212684
Myc	0.699613	1.15859	1.15316	1.16336	1.05124	1.07253	0.83068	0.870822	0.988387	0.769769	0.913517	0.924746	0.549536	0.507742	1.06485	1.37281	0.349261
Ctnnb1	1.01128	0.729206	1.4713	1.1156	0.92346	0.941337	0.971895	0.835917	1.1425	1.53689	1.78174	1.86853	1.3919	1.54066	1.31542	1.60493	0.000467645
Prom1	1.09729	0.783754	2.01237	0.833149	0.789315	0.813479	0.809163	0.861478	1.39052	2.15066	2.37631	2.47819	2.01465	2.18786	2.29937	2.61278	3.45242e-05
Tert	1.11301	1.01917	1.10811	1.01892	0.930365	0.986085	0.897932	0.926409	0.920727	0.892788	1.11439	0.958693	0.553673	0.627707	1.09855	1.10084	0.278346
Cd44	0.945309	1.08632	1.16408	0.8181	0.819577	1.04393	0.827895	1.29478	0.795814	0.91427	1.40565	1.4321	0.959765	1.02917	1.15407	1.28923	0.260634
Ephb3	0.948048	0.926872	1.54968	1.08312	0.990407	0.805299	0.860001	0.836576	1.45416	1.44416	1.30632	1.77702	1.29575	1.25414	1.98485	1.81636	0.000942942
Rnf43	0.834585	1.04049	1.44785	1.02539	1.02722	0.888936	0.970924	0.764608	0.957575	0.834846	1.2659	1.21138	0.857212	0.901883	1.0496	1.49865	0.524405
Znrf3	1.14004	0.847896	1.63549	1.14172	1.04293	0.701174	0.916919	0.573833	1.40689	1.71964	1.35146	1.39475	1.31252	1.38722	1.41945	1.38253	0.00420745
