# Supplementary material for: The secreted protein Amuc_1409 from Akkermansia muciniphila improves gut health through intestinal stem cell regulation
Source: Nat Commun. 2024 Apr 6;15:2983. doi: 10.1038/s41467-024-47275-8 (PMC10998920; doi:10.1038/s41467-024-47275-8)
Supplement: Supplementary file 4 — Source Data [file 41467_2024_47275_MOESM4_ESM.zip › Source Data Fig. 6.xlsx]

## Sheet: Fig. 6b
Fig. 6b Relative mRNA expression of ISC markers (aged SI)
	Vehicle																	Amuc_1409*																Statistics
Mouse	1	2	3	4	5	6	7	8	9	10	11	12	13	14	15	16	17	1	2	3	4	5	6	7	8	9	10	11	12	13	14	15	16	t-test (P value)
Lgr5	0.55684	1.80457	1.23527	0.850353	0.569178	0.886155	0.65872	1.43891	0.752022	0.51252	1.046	0.558409	0.967124	1.62749	0.814276	1.33615	1.38601	1.21507	1.09008	1.12644	2.12497	1.56865	1.33838	1.47918	2.0198	2.0878	1.40551	1.06489	1.20692	1.74441	1.01486	1.53293	2.17973	0.00099987
Olfm4	0.639203	1.09926	1.06836	1.24288	0.835155	1.2935	0.629217	1.19242	1.16206	0.690391	1.50454	0.91504	0.727254	1.09267	0.596707	1.13645	1.17488	1.75375	1.03657	1.51503	2.73692	1.23851	1.11122	1.29065	2.18569	1.75991	1.52749	0.223441	1.63911	1.82283	1.90897	2.09732	0.409379	0.00448388
Msi1	0.519971	1.10229	1.11229	1.16368	0.809966	1.14419	0.919276	1.22834	1.21741	0.890707	0.942911	0.933259	0.949689	1.11338	0.810236	1.04758	1.09482	1.3538	0.911364	1.05919	2.08966	1.25989	1.38965	1.40991	2.08695	2.28681	1.70126	1.18392	1.54741	1.60083	1.45341	1.60829	1.12772	3.45559e-05
Bmi1	0.638696	0.677137	0.838205	0.969336	1.2432	1.02488	1.28654	1.32201	0.679343	1.04301	0.796707	0.884757	1.33892	1.15614	1.16326	0.932807	1.00506	1.34427	1.11312	1.00552	1.2442	0.959241	1.06827	1.3646	1.2215	0.98067	3.16058	2.0353	2.72447	1.44822	2.66654	1.98964	1.63858	0.00143274
Hopx	0.431776	0.498123	0.818363	1.12452	0.712145	2.23062	0.896448	1.288	0.910635	0.514259	1.03596	0.71047	1.14355	1.5742	0.935399	1.08042	1.0951	0.907125	0.704692	0.920494	1.1904	0.79492	0.79194	0.971235	1.1537	1.22081	2.17483	0.926373	1.43526	1.12587	1.51374	1.49334	1.67559	0.202597

## Sheet: Fig. 6c
Fig. 6c Relative mRNA expression of cell proliferation markers (aged SI)
	Vehicle																	Amuc_1409*																Statistics
Mouse	1	2	3	4	5	6	7	8	9	10	11	12	13	14	15	16	17	1	2	3	4	5	6	7	8	9	10	11	12	13	14	15	16	t-test (P value)
Ki67	0.767235	0.815437	0.861153	1.30709	0.888988	1.16092	1.02839	1.17078	1.28697	0.754789	1.30758	0.76267	1.25128	1.16	0.92449	0.725626	0.826595	1.57301	0.648964	0.699765	1.04737	0.827163	0.713911	2.00157	1.64492	1.40765	2.87237	1.0704	1.49316	1.9017	1.8815	0.989694	1.01119	0.0277
Pcna	0.85961	0.67598	0.786944	0.796849	0.994296	1.31674	1.38829	1.18128	1.16897	0.47944	1.14744	0.782087	0.802803	1.0635	1.36988	1.07592	1.10996	1.47733	0.838339	0.85582	1.44679	1.03398	0.816745	2.27566	1.58403	1.31984	2.427	0.665981	1.13415	1.29954	1.5432	1.05486	1.15382	0.0303001
Ccnd1	0.78195	1.01811	0.905429	1.73063	0.657557	0.998182	0.707992	1.20015	1.02517	0.542737	0.81829	0.615687	1.01038	1.03653	0.944443	1.43844	1.56833	1.19249	1.11706	1.00311	1.45046	1.15975	1.2811	1.79157	2.71862	3.26432	1.84487	0.814377	1.65342	2.20804	2.25008	1.66725	0.681297	0.00225448

## Sheet: Fig. 6d
Fig. 6d right panel OLFM4+ cells/crypt (aged SI)
	Vehicle	Amuc_1409*
Mouse 1	3.75	10.5722
Mouse 2	6.11111	8.04167
Mouse 3	3.76389	10.1667
Mouse 4	3.90278	10.7222
Mouse 5	3.55556	9.38889
Mouse 6	4.25	9.72222
Mouse 7	4.49722	10.8889
Mouse 8	7.51111	8.78333
Mouse 9	4.95	6.47222
Mouse 10	5.40278	11.1806
Mouse 11	6.04722	9.66667
Mouse 12	5.25	9.40278
Mouse 13	7.34722	9.22222
Mouse 14	5.23611	12.0556
Mouse 15	6.20833	11.6667
Mouse 16	6.625	13.0472
Mouse 17	5.90278
t-test (P value)		9.9405e-11

## Sheet: Fig. 6e
Fig. 6e right panel Ki67+ cells/crypt (aged SI)
	Vehicle	Amuc_1409*
Mouse 1	14.8194	25.7917
Mouse 2	17.0667	27.0694
Mouse 3	15.6389	18.0361
Mouse 4	9.83333	27.9167
Mouse 5	17.6944	26.8194
Mouse 6	18.6667	27.9583
Mouse 7	18.7222	22.0278
Mouse 8	23	25.0139
Mouse 9	15.2	18.5833
Mouse 10	25.0694	25.9167
Mouse 11	19.3889	30.3333
Mouse 12	20.2222	23.8333
Mouse 13	23.9444	26.4333
Mouse 14	17.5556	25.4861
Mouse 15	22.2778	27.1972
Mouse 16	21.5556	30.5
Mouse 17	20.1389
t-test (P value)		1.14058e-05

## Sheet: Fig. 6h
Fig. 6h Budding organoid (%) aged mIOs
	Con			Amuc_1409*									Statistics
				4 nM			8 nM			16 nM			ANOVA summary P value	Dunnett's multiple comparisons test (P value)
Biological replicate	1	2	3	1	2	3	1	2	3	1	2	3		Con vs 4 nM	Con vs 8 nM	Con vs 16 nM
Budding organoid (%)	22.2756	33.1421	27.0602	40.7116	47.1737	39.8713	39.187	41.1383	51.7361	51.0504	43.2606	55.522	0.0073	0.0292	0.0187	0.0034

## Sheet: Fig. 6i
Fig. 6i No. of lobes per mIO (aged mIOs)
	Con			Amuc_1409*									Statistics
				4 nM			8 nM			16 nM			ANOVA summary P value	Dunnett's multiple comparisons test (P value)
Biological replicate	1	2	3	1	2	3	1	2	3	1	2	3		Con vs 4 nM	Con vs 8 nM	Con vs 16 nM
No. of lobes per mIOs	1.17956	0.96698	0.91133	1.9359	1.67337	1.54	2	2.02	1.95545	2.24188	2.50515	2.57407	<0.0001	0.0013	0.0002	<0.0001

## Sheet: Fig. 6j
Fig. 6j % distribution of organoids with indicated the number of lobes per mIO (aged mIOs)
	Con			Amuc_1409*									Statistics
				4 nM			8 nM			16 nM			ANOVA summary P value	Dunnett's multiple comparisons test (P value)
biological replicate	1	2	3	1	2	3	1	2	3	1	2	3		Con vs 4 nM	Con vs 8 nM	Con vs 16 nM
0	72.5598	62.7358	66.9951	57.8425	50.2513	55	57.5359	49.505	49.505	49.0024	42.7835	41.6667	0.0014	0.0159	0.0069	0.0005
1–3	11.0985	31.6038	23.1527	17.2477	31.6583	29	16.7192	25.7426	25.7426	19.324	21.134	23.6111	0.8538 (ns)
4–6	11.5913	5.66038	8.86699	16.6004	15.5779	12	16.1095	20.297	20.297	21.8352	26.8041	25.463	0.0004	0.0536	0.0035	0.0002
7–9	3.91595	0	0.985222	5.43998	2.51256	4	6.18251	3.9604	3.9604	5.34916	7.73196	6.94444	0.0237	0.218	0.0947	0.0097
10–12	0.834403	0	0	2.22839	0	0	3.0865	0.49505	0.49505	4.05057	1.54639	2.31481	0.1689 (ns)
>12	0	0	0	0.641085	0	0	0.3663	0	0	0.438596	0	0	0.7646 (ns)

## Sheet: Fig. 6k
Fig. 6k Relative mRNA expression of ISC markers (aged mIOs)
	Con							Amuc_1409*							Statistics
Biological replicate	1			2		3		1			2		3
Technical replicate	1	2	3	1	2	1	2	1	2	3	1	2	1	2	t-test (P value)
Lgr5	1.04171	0.908599	1.04969	0.988302	1.0117	0.98286	1.01714	3.3673	3.32755	3.3596	5.60572	5.53701	1.9383	1.8942	0.000702468
Olfm4	0.551946	1.35026	1.09779	0.958515	1.04149	0.990292	1.00971	7.74391	7.20765	7.84892	4.41228	3.9679	2.50891	2.22519	0.000781284
Msi1	0.987063	1.03209	0.980847	0.916318	1.08368	0.930882	1.06912	1.43598	1.08547	0.578049	3.24323	3.01249	2.14665	1.87023	0.0300767
Bmi1	1.18019	0.888616	0.931192	1.01819	0.981805	0.995734	1.00427	1.92561	1.97306	2.10303	4.2185	4.57458	2.5656	2.79665	0.000662235
Hopx	0.845861	0.949071	1.20507	0.929114	1.07089	0.935124	1.06488	1.28528	1.0657	1.19568	3.30004	2.99311	2.28129	2.02086	0.0111476

## Sheet: Fig. 6l
Fig. 6l Relative mRNA expression of cell proliferation markers (aged mIOs)
	Con							Amuc_1409*							Statistics
Biological replicate	1			2		3		1			2		3
Technical replicate	1	2	3	1	2	1	2	1	2	3	1	2	1	2	t-test (P value)
Ki67	1.35509	0.835555	0.809351	0.973884	1.02612	0.928537	1.07146	1.8181	1.40475	1.68857	4.80747	4.42135	2.19886	2.00165	0.00991083
Pcna	0.86867	1.28013	0.851199	1.18056	0.819442	0.685991	1.31401	1.64008	1.53142	1.54522	5.28686	6.92071	5.20366	1.85411	0.0166751
Ccnd1	0.980352	0.968431	1.05122	0.984867	1.01513	0.954634	1.04537	1.78946	1.73926	1.79259	4.18772	3.79899	2.37374	2.32217	0.00144235

## Sheet: Fig. 6m
Fig. 6m The uncropped western blot images

[truncated: 2 more sheets: Fig. 6n, Fig. 6o]
