# Supplementary material for: The secreted protein Amuc_1409 from Akkermansia muciniphila improves gut health through intestinal stem cell regulation
Source: Nat Commun. 2024 Apr 6;15:2983. doi: 10.1038/s41467-024-47275-8 (PMC10998920; doi:10.1038/s41467-024-47275-8)
Supplement: Supplementary file 4 — Source Data [file 41467_2024_47275_MOESM4_ESM.zip › Source Data Fig. 7.xlsx]

## Sheet: Fig. 7a
Fig. 7a The uncropped western blot images

## Sheet: Fig. 7b
Fig. 7b The uncropped western blot images

## Sheet: Fig. 7c
Fig. 7c The uncropped western blot images

## Sheet: Fig. 7d
Fig. 7d Relative quantification data for E-cadherin (left panel) and β-catenin (right panel) expression in western blot analysis
	E-cadherin							β-catenin
	Control			1409			Statistics	Control			1409			Statistics
Replicate	1	2	3	1	2	3	t-test (P value)	1	2	3	1	2	3	t-test (P value)
Membrane	1	1	1	0.773978	0.795552	0.764245	1.7857e-05	1	1	1	0.590157	0.867804	0.645686	0.0243958
Cytosol	1	1	1	1.86279	2.58237	1.26531	0.0765756	1	1	1	1.56236	1.87601	1.29794	0.0257206

## Sheet: Fig. 7f
Fig. 7f The uncropped western blot images

## Sheet: Fig. 7g
Fig. 7g Relative mRNA expression of Wnt/β-catenin target genes (Young mIOs)
	Con							Amuc_1409*							Statistics
Biological replicate	1			2		3		1			2		3
Technical replicate	1	2	3	1	2	1	2	1	2	3	1	2	1	2	t-test (P value)
Axin2	0.945855	0.962274	1.09187	0.898642	1.10136	0.864894	1.13511	1.11469	0.966636	1.11987	1.80174	1.94889	1.97455	2.12427	0.0100773
Myc	0.985367	0.947083	1.06755	0.875022	1.12498	0.947829	1.05217	1.20138	1.12803	1.31165	1.41521	1.39873	1.65435	1.91146	0.00171254
Ctnnb1	1.15737	0.900615	0.942016	0.986122	1.01388	1.02445	0.975555	0.977581	0.939302	0.970541	1.54079	1.34028	1.56809	1.51885	0.0394787
Prom1	0.951933	0.965996	1.08207	1.02032	0.979683	1.04643	0.953567	1.4454	1.25745	1.33273	1.57462	1.47117	1.7631	1.61879	9.91181e-06
Tert	1.01342	0.972049	1.01453	0.967018	1.03298	0.989195	1.0108	0.8678	0.978075	0.957463	1.31004	1.58438	1.35049	1.67331	0.0646207
Cd44	0.914233	0.996658	1.08911	1.03748	0.962522	1.04515	0.954852	1.37783	1.2503	1.42654	1.65403	1.84179	1.78325	2.16502	0.00019886
Ephb3	0.945627	1.0373	1.01708	0.91775	1.08225	0.936774	1.06323	1.18148	1.32576	1.40487	1.52194	1.55309	1.69528	1.70273	3.96342e-05
Rnf43	0.9375	1.00064	1.06186	1.0219	0.978103	1.04478	0.955224	1.27181	1.145	1.2754	1.29841	1.26651	1.26783	1.29223	4.02194e-07
Znrf3	0.982831	1	1.01717	1.04253	0.957469	0.960513	1.03949	1.30438	1.42571	1.35319	1.68992	1.52081	1.74112	1.69251	5.02103e-06
