# Supplementary material for: The secreted protein Amuc_1409 from Akkermansia muciniphila improves gut health through intestinal stem cell regulation
Source: Nat Commun. 2024 Apr 6;15:2983. doi: 10.1038/s41467-024-47275-8 (PMC10998920; doi:10.1038/s41467-024-47275-8)
Supplement: Supplementary file 4 — Source Data [file 41467_2024_47275_MOESM4_ESM.zip › Source Data Fig. 8.xlsx]

## Sheet: Fig. 8a
Fig. 8a Relative mRNA expression of Cdh1 (Lgr5-creERT2;Cdh1fl/fl)
	DMSO							4-OHT							Statistics
Biological replicate	1			2		3		1			2		3
Technical replicate	1	2	3	1	2	1	2	1	2	3	1	2	1	2	t-test (P value)
Cdh1	0.957148	0.907148	1.1357	0.904343	1.09566	0.982609	1.01739	0.758246	0.7879	0.726856	0.784323	0.760957	0.55128	0.583973	8.08619e-05

## Sheet: Fig. 8e
Fig. 8e No. of lobes per mIO (Lgr5-creERT2;Cdh1fl/fl)
	Con			Con+1409*			4-OHT			4-OHT+1409*			ANOVA summary P value	Dunnett's multiple comparisons test (P value)
Biological replicate	1	2	3	1	2	3	1	2	3	1	2	3		Con vs Con+1409*	4-OHT vs 4-OHT+1409*
No. of lobes per mIOs	2.65634	2.54407	2.54747	3.4824	3.04461	4.04854	1.97391	1.71471	2.23443	2.09561	1.4979	2.22088	0.0015	0.025	0.9983 (ns)

## Sheet: Fig. 8f
Fig. 8f % distribution of organoids with indicated the number of lobes per mIO (Lgr5-creERT2;Cdh1fl/fl)
	Con			Con+1409*			4-OHT			4-OHT+1409*			ANOVA summary P value	Dunnett's multiple comparisons test (P value)
Biological replicate	1	2	3	1	2	3	1	2	3	1	2	3		Con vs Con+1409*	4-OHT vs 4-OHT+1409*
0	12.3968	22.0603	21.2025	11.6958	20.1237	16.1812	23.8002	34.6768	26.3736	20.8324	36.501	26.9076	0.071 (ns)	-	-
1–3	58.4594	46.7075	50.6329	41.5928	38.4817	30.4207	57.8967	47.3827	50.9158	59.8389	50.1612	51.004	0.0198	0.0274	0.9705 (ns)
4–6	24.5921	26.0541	22.7848	35.8078	28.5509	33.3333	17.1413	16.6281	18.6813	17.0012	11.8308	18.8755	0.0003	0.0183	0.8271 (ns)
7–9	4.26797	5.03924	4.74683	8.68623	10.1212	15.2104	1.16173	1.3124	3.663	2.06711	1.37627	3.21285	0.0011	0.0072	0.999 (ns)
10–12	0.283688	0.138889	0.316456	2.21736	2.13314	3.55987	0	0	0.3663	0.260417	0.130719	0	0.0002	0.0003	>0.9999 (ns)
>12	0	0	0.316456	0	0.589282	1.2945	0	0	0	0	0	0	0.1443 (ns)	-	-

## Sheet: Fig. 8g
Fig. 8g Relative mRNA expression of Wnt/β-catenin target genes (Lgr5-creERT2;Cdh1fl/fl)
	Con							Con+1409*							4-OHT							4-OHT+1409*							Statistics
Biological replicate	1			2		3		1			2		3		1			2		3		1			2		3		ANOVA summary P value	Dunnett's multiple comparisons test (P value)
Technical replicate	1	2	3	1	2	1	2	1	2	3	1	2	1	2	1	2	3	1	2	1	2	1	2	3	1	2	1	2		Con vs Con+1409*	4-OHT vs 4-OHT+1409*
Lgr5	0.768186	1.02621	1.2056	0.953138	1.04686	0.814573	1.18543	1.75899	1.89036	2.1151	2.14204	1.85757	1.7966	1.52547	1.13576	1.10868	0.906917	1.11665	1.47601	0.541137	0.543972	1.27749	1.0047	1.20353	1.06661	1.04902	0.781484	0.695808	<0.0001	<0.0001	0.9853 (ns)
Olfm4	0.96949	0.839702	1.19081	1.04887	0.951127	0.93663	1.06337	2.09194	2.06667	2.1078	2.05848	2.33557	1.86071	1.65825	1.33294	1.03357	1.09371	1.25363	1.28704	0.616973	0.718331	1.21266	1.76745	1.50479	1.11922	1.02421	0.788633	0.803825	<0.0001	<0.0001	0.6882 (ns)
Msi1	1.03267	0.805868	1.16146	0.811507	1.18849	0.944604	1.0554	1.60435	1.53269	1.99727	2.093	2.49666	1.42823	1.56705	1.40177	1.34206	1.27024	1.92982	2.09257	1.00127	0.667933	1.54565	1.46184	1.38119	1.99501	2.1039	0.984992	1.09214	0.0057	0.0017	0.8822 (ns)
Bmi1	0.732339	1.04296	1.2247	0.823748	1.17625	0.912082	1.08792	1.55466	1.80287	1.7219	2.04362	1.53534	1.53531	1.50229	0.854937	0.767598	0.633402	1.55862	1.48089	1.18496	1.22551	0.810253	0.647728	0.756096	1.10551	1.10939	1.21222	1.18094	<0.0001	0.0001	0.6733 (ns)
Hopx	0.954082	0.927446	1.11847	0.987439	1.01256	0.932979	1.06702	2.76172	2.61185	2.88009	1.93223	1.96335	1.45705	1.57451	1.10541	1.67562	1.00639	0.837431	0.840204	0.960577	0.946364	1.54084	1.129	0.943996	0.55481	0.610454	0.983952	1.05902	<0.0001	<0.0001	0.9579 (ns)
Ki67	0.775395	1.1759	1.04871	0.947177	1.05282	1.04849	0.951507	1.43061	1.86753	2.22937	1.45521	1.56245	1.895	2.21257	1.02903	1.14641	0.789794	1.04458	1.24959	0.362518	0.376364	1.27107	1.1746	0.95741	0.938375	0.889556	0.447693	0.389372	<0.0001	0.0001	0.9999 (ns)
Pcna	0.556898	0.830353	1.61275	1.30006	0.699937	1.22314	0.776856	2.98809	2.15018	3.2917	1.98932	1.06735	1.30051	1.53297	0.636262	0.818058	0.543213	0.30152	0.674407	0.229857	0.399061	0.935511	0.784909	1.12621	0.233398	0.583774	0.229537	0.463708	<0.0001	0.002	0.9584 (ns)
Ccnd1	0.778795	1.07027	1.15094	0.830663	1.16934	0.843194	1.15681	1.51912	1.57334	1.69159	2.52932	2.09939	1.55281	1.57432	0.671748	0.721462	0.612667	0.138805	0.188445	0.239126	0.260549	0.778634	0.666153	0.888944	0.223796	0.221271	0.229367	0.263887	<0.0001	<0.0001	0.9556 (ns)

## Sheet: Fig. 8h
Fig. 8h Relative mRNA expression of Wnt/β-catenin target genes (Lgr5-creERT2;Cdh1fl/fl)
	Con							Con+1409*							4-OHT							4-OHT+1409*							Statistics
Biological replicate	1			2		3		1			2		3		1			2		3		1			2		3		ANOVA summary P value	Dunnett's multiple comparisons test (P value)
Technical replicate	1	2	3	1	2	1	2	1	2	3	1	2	1	2	1	2	3	1	2	1	2	1	2	3	1	2	1	2		Con vs Con+1409*	4-OHT vs 4-OHT+1409*
Axin2	0.9713	0.9061	1.1226	1.0173	0.9827	1.0173	0.9827	1.556	1.8779	1.7843	2.0066	2.0206	2.0066	2.0206	0.9206	1.0088	0.8813	0.6791	0.8267	0.6791	0.8267	1.0765	1.0367	0.9202	1.2154	0.9249	1.2154	0.9249	<0.0001	<0.0001	0.0138
Myc	0.9855	0.9141	1.1004	0.9523	1.0477	0.9523	1.0477	1.4781	1.7378	1.8678	3.0002	2.4991	3.0002	2.4991	0.5121	0.5596	0.5834	0.4101	0.5134	0.4101	0.5134	0.5356	0.5996	0.5136	0.7401	0.7216	0.7401	0.7216	<0.0001	<0.0001	0.6898 (ns)
Ctnnb1	0.9342	0.8951	1.1708	1.0457	0.9543	1.0457	0.9543	2.3075	1.7612	1.9354	1.956	2.532	1.956	2.532	0.9745	1.1099	1.1129	1.485	1.6103	1.485	1.6103	1.3962	1.2702	1.0938	1.9403	1.7235	1.9403	1.7235	<0.0001	<0.0001	0.2404 (ns)
Prom1	0.8863	0.9131	1.2006	0.9872	1.0128	0.9872	1.0128	1.7178	1.3917	1.8595	2.1298	2.017	2.1298	2.017	1.377	1.1508	1.0523	1.5683	1.5796	1.5683	1.5796	1.4583	1.5923	1.3477	1.8632	1.9426	1.8632	1.9426	<0.0001	<0.0001	0.0409
Tert	1.0289	0.9436	1.0275	0.9859	1.0141	0.9859	1.0141	1.979	1.6897	1.8609	2.0315	1.9627	2.0315	1.9627	0.606	0.6034	0.5248	0.334	0.3854	0.334	0.3854	0.6571	0.5159	0.4927	0.4015	0.4787	0.4015	0.4787	<0.0001	<0.0001	0.8273 (ns)
CD44	1.0538	0.8091	1.1371	1.0353	0.9647	1.0353	0.9647	1.4471	1.7456	1.8168	1.8362	1.6595	1.8362	1.6595	2.1169	1.7099	1.8081	1.8245	1.7327	1.8245	1.7327	1.7662	2.0417	1.6116	1.842	1.8101	1.842	1.8101	<0.0001	<0.0001	>0.9999 (ns)
Ephb3	0.9902	0.9091	1.1007	1.091	0.909	1.091	0.909	1.978	1.7886	1.8371	2.3494	1.7778	2.3494	1.7778	1.1125	1.2363	0.6286	1.1541	1.0531	1.1541	1.0531	1.3721	1.2359	1.1868	1.2636	1.2179	1.2636	1.2179	<0.0001	<0.0001	0.1136 (ns)
Rnf43	0.9866	0.8428	1.1705	1.0021	0.9979	1.0021	0.9979	1.9634	1.5902	2.0326	1.8293	1.7613	1.8293	1.7613	1.2989	1.2669	1.2893	1.1734	1.2951	1.1734	1.2951	1.1718	1.3579	1.0759	1.2744	1.4031	1.2744	1.4031	<0.0001	<0.0001	0.9554 (ns)
Znrf3	0.8773	1.015	1.1077	1.0039	0.9961	1.0039	0.9961	1.9725	2.0777	2.1339	1.8261	2.3254	1.8261	2.3254	1.0451	1.0607	1.097	1.1847	0.9895	1.1847	0.9895	1.3232	1.2525	1.2397	1.1861	1.0707	1.1861	1.0707	<0.0001	<0.0001	0.2587 (ns)
