# Supplementary material for: The secreted protein Amuc_1409 from Akkermansia muciniphila improves gut health through intestinal stem cell regulation
Source: Nat Commun. 2024 Apr 6;15:2983. doi: 10.1038/s41467-024-47275-8 (PMC10998920; doi:10.1038/s41467-024-47275-8)
Supplement: Supplementary file 4 — Source Data [file 41467_2024_47275_MOESM4_ESM.zip › Source Data Supplementary Fig. 1.xlsx]

## Sheet: Supplementary Fig. 1a
Supplementary Fig. 1a % distribution of organoids with indicated the number of lobes per mIO (young mIOs)
	Control			1409* 2 nM			1409* 4 nM			1409* 8 nM			ANOVA summary P value	Dunnett's multiple comparisons test (P value)
Biological replicate	1	2	3	1	2	3	1	2	3	1	2	3		Con vs 2 nM	Con vs 4 nM	Con vs 8 nM
0	24.4186	19.2691	19.6429	20	12.0401	13.2867	16.6667	10.9155	11.076	12.963	8.75421	5.82822	0.0194	0.164	0.0527	0.0085
1–3	27.907	31.5615	41.4286	26.25	29.097	49.3007	24.6914	26.7606	41.7722	20.9876	18.1818	27.9141	0.3703 (ns)	-	-	-
4–6	41.2791	44.1861	32.8571	35.625	42.1405	31.4685	31.4815	36.6197	34.8101	19.1358	26.936	42.9448	0.4698 (ns)	-	-	-
7–9	4.65116	4.65116	6.07143	13.75	13.0435	5.94406	16.6667	15.1409	9.49367	20.9876	23.9057	16.5644	0.004	0.1671	0.0373	0.0015
10–12	1.16279	0	0	3.125	2.34114	0	7.40741	7.74648	2.21519	16.0494	14.8148	5.21472	0.0136	0.9197	0.2072	0.0085
>12	0.581395	0.332226	0	1.25	1.33779	0	3.08642	2.8169	0.632911	9.87654	7.40741	1.53374	0.0467	0.9807	0.64	0.0311

## Sheet: Supplementary Fig. 1b
Supplementary Fig. 1b Quantification of Ki67 positive cells per organoid in mIOs
	Control			1409* 2 nM			1409* 4 nM
Biological replicate	1	2	3	1	2	3	1	2	3
mIO-1	12	21	17	12	22	35	37	35	45
mIO-2	16	18	24	49	27	36	47	31	32
mIO-3	20	23	23	37	21	29	20	52	40
mIO-4	10	15	30	31	32	36	26	41	48
mIO-5	14	15	18	27	25	37	29	14	30
mIO-6	21	13	19	52	19	30	30	31	30
mIO-7	35	8	30	32	32	20	43	50	40
mIO-8	24	13	21	55	39	34	33	32	30
mIO-9	8	12	21	34	15	17	34	24	45
mIO-10	23	9	24	30	25	26	38	32	44
mIO-11	38	13	23	32	35	29	35	31	26
mIO-12	26	8	23	13	24	55	45	41	36
mIO-13	18	9	12	22	40	24	23	34	38
mIO-14	16	19	6	32	29	18	40	23	33
mIO-15	37	17	9	21	12	37	24	49	48
mIO-16	11	7	18	16	25	26	70	34	29
mIO-17	8	6	12	15	18	22	48	32	48
mIO-18	20	23	13	22	22	35	63	37	64
mIO-19	30	11	19	34	20	31	43	46	30
mIO-20	19	14	18	13	31	25	41	18	19
Average	20.3	13.7	19	28.95	25.65	30.1	38.45	34.35	37.75
ANOVA summary P value	0.0004
Dunnett's multiple comparisons test (P value)				0.0057			0.0003

## Sheet: Supplementary Fig. 1d
Supplementary Fig. 1d (left panel) The surface area of hIOs (mm2) (H1 hESC-hIOs)						Supplementary Fig. 1d (right panel) The number of budding structures per hIO (H1 hESC-hIOs)
		Amuc_1409*						Amuc_1409*
Group	Con	4 nM	8 nM	16 nM		Group	Con	4 nM	8 nM	16 nM
hIO-1	1.14816	1.62896	1.71167	2.82407		hIO-1	4	5	10	6
hIO-2	0.479789	1.12989	2.03142	2.40767		hIO-2	5	6	13	7
hIO-3	1.25246	1.79499	1.3889	2.14359		hIO-3	4	7	12	14
hIO-4	1.25469	1.02768	1.133	1.2307		hIO-4	6	5	5	7
hIO-5	1.54132	1.48733	1.73727	1.64616		hIO-5	7	8	7	8
hIO-6	1.07495	1.53	1.56041	1.88237		hIO-6	2	7	12	11
hIO-7	0.824193	1.78726	1.7013	2.39413		hIO-7	3	12	18	13
hIO-8	1.54084	0.906393	2.75983	1.38021		hIO-8	4	6	7	10
hIO-9	0.809031	1.037	1.7167	1.32852		hIO-9	5	7	7	12
hIO-10	1.19411	1.0525	2.22853	1.69223		hIO-10	6	3	11	9
ANOVA summary P value	0.0004					ANOVA summary P value	0.0001
Dunnett's multiple comparisons test (P value)		0.4987	0.0026	0.0006		Dunnett's multiple comparisons test (P value)		0.2602	0.0002	0.0006

## Sheet: Supplementary Fig. 1f
Supplementary Fig. 1f (left panel) The surface area of hIOs (mm2) (CRL2097 hiPSC-hIOs)						Supplementary Fig. 1f (right panel) The number of budding structures per hIO (CRL2097 hiPSC-hIOs)
		Amuc_1409*						Amuc_1409*
Group	Con	4 nM	8 nM	16 nM		Group	Con	4 nM	8 nM	16 nM
hIO-1	1.97327	2.07786	3.16206	3.58992		hIO-1	16	18	30	46
hIO-2	1.54238	2.13526	2.92466	4.73489		hIO-2	13	12	33	45
hIO-3	1.94995	2.53999	3.89526	3.75019		hIO-3	18	14	31	43
hIO-4	1.49268	2.41428	2.77511	4.08672		hIO-4	9	17	46	38
hIO-5	1.42793	2.64807	3.75972	3.61535		hIO-5	8	38	44	41
hIO-6	1.30781	1.59569	4.09933	4.69157		hIO-6	6	10	36	48
hIO-7	1.76757	1.90111	3.49017	3.95248		hIO-7	7	18	47	38
hIO-8	1.67911	2.81161	2.84543	3.88202		hIO-8	5	20	33	45
hIO-9	2.2022	2.77936	3.83032	3.75751		hIO-9	8	23	36	51
hIO-10	1.67514	2.72797	3.04566	4.48852		hIO-10	10	22	30	49
ANOVA summary P value	<0.0001					ANOVA summary P value	<0.0001
Dunnett's multiple comparisons test (P value)		0.0027	<0.0001	<0.0001		Dunnett's multiple comparisons test (P value)		0.0042	<0.0001	<0.0001

## Sheet: Supplementary Fig. 1g
Supplementary Fig. 1g Quantification data of percentage of each marker positive cell per field in IF staining (H1 hESC-hIOs)
Group	Con			Amuc_1409*									Statistics
				4 nM			8 nM			16 nM			ANOVA summary P value	Dunnett's multiple comparisons test (P value)
Field	1	2	3	1	2	3	1	2	3	1	2	3		Con vs 4 nM	Con vs 8 nM	Con vs 16 nM
Ki67	9.85109	11.1417	6.35452	12.6678	17.6282	24.6992	23.7854	32.6885	20.4824	58.5093	35.242	36.0479	0.0047	0.4072	0.0844	0.0021
ASCL2	12.8086	3.10009	5.52061	26.352	32.3249	16.129	42.0607	47.2422	38.5605	64.6154	72.0365	67.5188	<0.0001	0.0117	0.0002	<0.0001
OLFM4	8.22581	7.92602	10.2418	5.00404	7.82098	12.1347	19.5622	26.1624	12.1034	29.0368	24.8235	19.8047	0.006	0.9983	0.0583	0.0079

## Sheet: Supplementary Fig. 1h
Supplementary Fig. 1h Quantification data of percentage of each marker positive cell per field in IF staining (CRL2097 hiPSC-hIOs)
Group	Con			Amuc_1409*									Statistics
				4 nM			8 nM			16 nM			ANOVA summary P value	Dunnett's multiple comparisons test (P value)
Field	1	2	3	1	2	3	1	2	3	1	2	3		Con vs 4 nM	Con vs 8 nM	Con vs 16 nM
Ki67	8.79062	7.91812	8.53154	13.121	9.6929	10.2794	29.3347	29.5414	18.6706	33.4215	31.949	30.9002	<0.0001	0.6637	0.0005	<0.0001
ASCL2	14.6692	11.804	13.2901	20.7182	18.5696	23.9669	39.0773	25.2506	38.7795	61.3208	87.9096	51.1099	0.0011	0.6926	0.0897	0.0006
OLFM4	1.61201	0.63358	0.43592	1.38705	1.01317	1.95412	3.35157	3.36134	4.25446	9.25869	5.91398	5.2603	0.001	0.8873	0.0497	0.0007
