# Supplementary material for: The secreted protein Amuc_1409 from Akkermansia muciniphila improves gut health through intestinal stem cell regulation
Source: Nat Commun. 2024 Apr 6;15:2983. doi: 10.1038/s41467-024-47275-8 (PMC10998920; doi:10.1038/s41467-024-47275-8)
Supplement: Supplementary file 4 — Source Data [file 41467_2024_47275_MOESM4_ESM.zip › Source Data Supplementary Fig. 2.xlsx]

## Sheet: Supplementary Fig. 2a
Supplementary Fig. 2a Relative mRNA expression of Wnt/β-catenin target genes (Young mIOs)
	Con							Amuc_1409*							Statistics
Biological replicate	1			2		3		1			2		3
Technical replicate	1	2	3	1	2	1	2	1	2	3	1	2	1	2	t-test (P value)
Axin2	0.907404	0.889735	1.20286	0.962625	1.03737	0.950736	1.04926	1.91515	1.98733	1.79951	2.08473	2.04642	2.15723	2.16339	2.05615e-09
Myc	0.864578	1.04586	1.08956	0.970514	1.02949	0.985346	1.01465	1.94064	1.80996	1.68217	1.75944	1.64608	1.87897	1.78116	1.27438e-09
Ctnnb1	1.00195	0.932243	1.06581	0.990499	1.0095	1.03097	0.969034	1.3567	1.41817	1.50623	2.525	2.24128	1.80422	1.71342	0.000457304
Prom1	1.01995	1.1081	0.871946	0.981318	1.01868	0.978348	1.02165	1.38278	1.41025	1.4258	2.72831	2.62981	1.90742	1.99003	0.00111816
Tert	0.828767	1.08714	1.08409	1.05707	0.942925	0.95544	1.04456	1.24776	1.15345	1.14919	2.79648	2.52337	2.21699	1.94569	0.00648283
Cd44	1.03705	1.06455	0.898404	1.01133	0.988669	1.02902	0.970975	1.4102	1.32857	1.30354	2.16538	1.95698	1.76479	1.69981	0.000213565
Ephb3	1.04444	0.967298	0.988259	0.992016	1.00798	1.00122	0.998775	1.46402	1.51029	1.45392	2.2599	2.38966	1.9923	1.8591	8.83605e-05
Rnf43	0.898766	0.999428	1.10181	0.99777	1.00223	0.972876	1.02712	1.3044	1.25772	1.10616	2.51493	2.44348	1.90087	1.79806	0.00426379
Znrf3	1.0039	0.945204	1.0509	1.00142	0.998577	0.989802	1.0102	1.95547	2.03228	2.00221	2.54293	2.3121	2.09851	1.74067	1.15226e-07

## Sheet: Supplementary Fig. 2c
Supplementary Fig. 2c Relative mRNA expression of Wnt/β-catenin target genes (hIOs)
Group	Con						Amuc_1409*																		Statistics
							4 nM						8 nM						16 nM
Biological replicate	1 (H9)		2 (H1)		3 (CRL2097)		1 (H9)		2 (H1)		3 (CRL2097)		1 (H9)		2 (H1)		3 (CRL2097)		1 (H9)		2 (H1)		3 (CRL2097)		ANOVA summary P value	Dunnett's multiple comparisons test (P value)
Technical replicate	1	2	1	2	1	2	1	2	1	2	1	2	1	2	1	2	1	2	1	2	1	2	1	2		Con vs 4 nM	Con vs 8 nM	Con vs 16 nM
AXIN2	1.20509	0.794907	0.89033	1.12318	1.13183	0.883524	1.85211	1.66291	1.60892	2.82448	2.83227	3.33062	2.90917	2.89573	3.87619	4.92674	4.28452	5.22824	4.22643	3.41485	4.31173	4.89438	8.08877	9.5805	<0.0001	0.2476	0.0033	<0.0001
CTNNB1	1.10342	0.89658	1.0498	0.952563	1.14971	0.869782	1.76014	1.60374	1.9877	1.862	1.20363	1.30476	2.08765	2.09653	2.28694	2.43006	2.29281	2.06643	2.70973	2.50862	2.7709	2.97051	3.51152	3.07453	<0.0001	0.0011	<0.0001	<0.0001
SOX9	0.962381	1.03762	0.909179	1.09989	1.12526	0.888683	1.90242	1.83264	1.97697	1.80823	2.23119	2.7352	1.89873	2.17514	2.29637	1.76017	2.58008	2.34103	3.09463	3.4554	2.56653	3.05023	3.57841	3.69937	<0.0001	<0.0001	<0.0001	<0.0001
TERT	0.963835	1.03617	0.939708	1.06416	1.0913	0.916337	4.931	3.75258	1.52832	2.00985	3.27143	3.36196	5.5047	4.5273	2.48166	2.83467	6.52871	5.75008	6.10552	5.09087	3.0138	3.00646	8.7348	8.626	0.0004	0.0875	0.0031	0.0002
WNT3	0.849814	1.15019	1.12019	0.892702	1.13675	0.8797	2.54079	3.25209	3.44478	3.16235	7.41243	7.59732	5.98964	5.97488	6.46416	5.39556	11.1266	11.1138	5.07537	3.99984	7.2305	7.39059	12.26	11.1444	0.0002	0.0478	0.0003	0.0002
CCND1	1.0396	0.960403	1.08146	0.924674	1.0104	0.989711	2.14665	1.99189	3.16251	3.68162	3.55076	3.29423	2.51219	2.65354	4.15777	3.80934	3.77315	3.55282	3.09484	2.93482	3.91695	4.04354	3.32998	3.49925	<0.0001	<0.0001	<0.0001	<0.0001
