# Supplementary material for: The secreted protein Amuc_1409 from Akkermansia muciniphila improves gut health through intestinal stem cell regulation
Source: Nat Commun. 2024 Apr 6;15:2983. doi: 10.1038/s41467-024-47275-8 (PMC10998920; doi:10.1038/s41467-024-47275-8)
Supplement: Supplementary file 4 — Source Data [file 41467_2024_47275_MOESM4_ESM.zip › Source Data Supplementary Fig. 3.xlsx]

## Sheet: Supplementary Fig. 3c
Supplementary Fig. 3c right panel SI length (cm) (irradiation)
	Vehicle	Amuc_1409*
Mouse 1	30.2	33.1
Mouse 2	33.2	32.5
Mouse 3	31	33.3
Mouse 4	33.8	34.8
Mouse 5	33.5	33.1
Mouse 6	32.5	34.2
Mouse 7	33.8	33.7
Mouse 8	31.5	34.4
Mouse 9	33.2	34.9
Mouse 10	34.2	35.9
Mouse 11	32.8	35.1																										5.6	5.6	5.3			5.1	4.8	5.1
Mouse 12	33.9	31
t-test (P value)		0.0649624

## Sheet: Supplementary Fig. 3d
Supplementary Fig. 3d right panel colon length (cm) (irradiation)
	Vehicle	Amuc_1409*
Mouse 1	6.3	7.6
Mouse 2	7.3	7.2
Mouse 3	7.9	6.9
Mouse 4	7.1	7.5
Mouse 5	7.9	9
Mouse 6	8.1	7.3
Mouse 7	7.3	7.2
Mouse 8	6.9	8.6
Mouse 9	6.5	7.7
Mouse 10	8.6	8.1
Mouse 11	7.1	7.6
Mouse 12	7.5	7.6
t-test (P value)		0.23636

## Sheet: Supplementary Fig. 3g
Supplementary Fig. 3g right panel SI length (cm) (5-FU)
	Vehicle	Amuc_1409*
Mouse 1	32.2	32.9
Mouse 2	32.7	33.6
Mouse 3	33.6	33.8
Mouse 4	31.8	34.2
Mouse 5	34.2	34.6
Mouse 6	34.1	33.7
Mouse 7	34.4	33
Mouse 8	33.6	35.1
t-test (P value)		0.237289

## Sheet: Supplementary Fig. 3h
Supplementary Fig. 3h right panel colon length (cm) (5-FU)
	Vehicle	Amuc_1409*
Mouse 1	7.6	6.1
Mouse 2	7.7	8.5
Mouse 3	7.6	7.5
Mouse 4	7.4	6.5
Mouse 5	6.3	6.7
Mouse 6	6.1	6.6
Mouse 7	7.1	8
Mouse 8	6.1	7.8
t-test (P value)		0.574479
