# Supplementary material for: The secreted protein Amuc_1409 from Akkermansia muciniphila improves gut health through intestinal stem cell regulation
Source: Nat Commun. 2024 Apr 6;15:2983. doi: 10.1038/s41467-024-47275-8 (PMC10998920; doi:10.1038/s41467-024-47275-8)
Supplement: Supplementary file 4 — Source Data [file 41467_2024_47275_MOESM4_ESM.zip › Source Data Supplementary Fig. 4.xlsx]

## Sheet: Supplementary Fig. 4a
Supplementary Fig. 4a OLFM4+cells / crypt
	Young	Aged
Mouse 1	8.79167	4.88333
Mouse 2	9.81667	3.5
Mouse 3	9	4.05833
Mouse 4	8.84167	4.52778
Mouse 5	8.1	5.725
Mouse 6	7.63333	5.77778
Mouse 7	7.98333	4.82778
t-test (P value)		9.47583e-07

## Sheet: Supplementary Fig. 4b
Supplementary Fig. 4b Ki67+cells / crypt
	Young	Aged
Mouse 1	27.4389	21.3194
Mouse 2	26.1417	20.125
Mouse 3	30.5972	22.7611
Mouse 4	25.4417	21.9167
Mouse 5	25.254	21.1667
Mouse 6	19.6389	17.0889
Mouse 7	22.5139	16.6944
t-test (P value)		0.00734687

## Sheet: Supplementary Fig. 4d
Supplementary Fig. 4d Budding organoid (%)
	Young			Aged			Statistics
Biological replicate	1	2	3	1	2	3	t-test (P value)
Budding organoid (%)	86.2245	84.5745	81.3636	61.0294	59.6491	59.0278	9.77494e-05

## Sheet: Supplementary Fig. 4e
Supplementary Fig. 4e No. of lobes per mIO
	Young			Aged			Statistics
Biological replicate	1	2	3	1	2	3	t-test (P value)
No. of lobes per mIOs	3.68878	3.23404	3.25454	2.00741	2.07017	1.45926	0.0031799

## Sheet: Supplementary Fig. 4f
Supplementary Fig. 4f % distribution of organoids with indicated the number of lobes per mIO
	Young			Aged			Statistics
Biological replicate	1	2	3	1	2	3	t-test (P value)
0	13.7755	15.4255	18.6364	19.8529	25.4386	28.4722	0.040727
1–3	37.7551	45.7447	41.8182	38.9706	33.3333	38.8889	0.187669
4–6	35.2041	25	22.7273	18.3823	21.9298	18.0556	0.112136
7–9	9.69388	12.234	13.1818	2.20588	3.50877	2.08333	0.00131856
10–12	3.06122	1.59574	3.63636	1.47059	0.877193	0	0.0558802
>12	0.510204	0	0	0	0	0	0.373901
