# Supplementary material for: The secreted protein Amuc_1409 from Akkermansia muciniphila improves gut health through intestinal stem cell regulation
Source: Nat Commun. 2024 Apr 6;15:2983. doi: 10.1038/s41467-024-47275-8 (PMC10998920; doi:10.1038/s41467-024-47275-8)
Supplement: Supplementary file 4 — Source Data [file 41467_2024_47275_MOESM4_ESM.zip › Source Data Supplementary Fig. 6.xlsx]

## Sheet: Supplementary Fig. 6a
Supplementary Fig. 6a Relative mRNA expression of secretory progenitor cell markers (Lgr5-creERT2;Cdh1fl/fl)
	Con							Con+1409*							4-OHT							4-OHT+1409*							Statistics
Biological replicate	1			2		3		1			2		3		1			2		3		1			2		3		ANOVA summary P value	Dunnett's multiple comparisons test (P value)
Technical replicate	1	2	3	1	2	1	2	1	2	3	1	2	1	2	1	2	3	1	2	1	2	1	2	3	1	2	1	2		Con vs Con+1409*	4-OHT vs 4-OHT+1409*
Mist1	0.900298	1.06852	1.03118	0.864175	1.13583	0.804821	1.19518	2.3239	2.34949	2.67651	1.77205	2.05881	1.9004	1.6592	0.778855	0.72411	0.703198	0.646706	0.591986	0.511368	0.352054	1.08727	0.856157	0.741261	0.483561	0.515372	0.558311	0.624003	<0.0001	<0.0001	0.862 (ns)
Atoh1	0.800203	1.2004	0.999398	0.878579	1.12142	0.853426	1.14657	1.87356	1.91731	2.46214	2.12611	1.80105	2.68888	2.11011	0.969999	1.27596	0.790624	0.705204	0.938352	0.790319	1.06453	1.24512	1.26076	1.12129	0.598955	0.56885	1.15306	1.2888	<0.0001	<0.0001	0.8112 (ns)
Dll1	0.975916	0.908753	1.11533	1.07129	0.928708	1.05412	0.945884	2.25828	1.87726	2.0522	2.25888	2.56526	2.20316	2.53421	1.2304	1.08111	1.21958	1.52988	1.63967	1.59494	1.65884	1.55496	1.79789	1.61691	1.19055	1.04825	1.94079	1.66652	<0.0001	<0.0001	0.6513 (ns)
Tph1	0.870514	1.01146	1.11803	1.00359	0.996409	1.01058	0.989419	2.12923	2.10828	1.96015	2.0476	2.12576	1.94699	2.02139	1.37372	1.55586	1.39481	1.59383	1.56283	1.36554	1.27204	1.68319	1.6253	1.48003	1.2225	1.24008	1.51758	1.62877	<0.0001	<0.0001	0.8783 (ns)

## Sheet: Supplementary Fig. 6b
Supplementary Fig. 6b Relative mRNA expression of enteroendocrine cell markers (Lgr5-creERT2;Cdh1fl/fl)
	Con							Con+1409*							4-OHT							4-OHT+1409*							Statistics
Biological replicate	1			2		3		1			2		3		1			2		3		1			2		3		ANOVA summary P value	Dunnett's multiple comparisons test (P value)
Technical replicate	1	2	3	1	2	1	2	1	2	3	1	2	1	2	1	2	3	1	2	1	2	1	2	3	1	2	1	2		Con vs Con+1409*	4-OHT vs 4-OHT+1409*
Chga	0.741289	1.04618	1.21253	1.01836	0.981638	1.03016	0.969839	2.64981	2.23747	2.16191	2.00281	1.97159	1.86208	1.80301	0.860173	0.844803	0.784137	1.44037	1.50673	1.24805	1.2657	1.14276	1.5422	1.00185	1.18482	1.19383	1.58156	1.46938	<0.0001	<0.0001	0.4591 (ns)
Gpr119	0.627959	1.15993	1.21211	1.01626	0.983744	0.979594	1.02041	2.78629	2.63894	2.57486	2.55823	1.84908	1.62826	1.77181	0.689134	1.06092	0.505597	1.15038	0.896812	1.32285	1.01628	1.0804	0.975292	0.979536	0.927693	0.734125	1.45156	1.00519	<0.0001	<0.0001	0.9477 (ns)
Gpr120	0.895321	1.07763	1.02705	1.14931	0.850695	0.93886	1.06114	2.30412	1.87044	2.45647	1.99806	2.02954	2.0052	1.72501	1.28067	1.16439	0.978461	2.15741	2.14381	1.71934	1.7169	1.97231	1.61958	1.43292	1.49966	1.75962	1.901	1.61329	<0.0001	<0.0001	0.884 (ns)
Prox1	1.09356	0.882021	1.02441	0.973475	1.02652	0.885096	1.1149	2.66514	2.20344	2.31882	2.64455	2.4912	2.64991	2.47245	1.14667	0.978897	1.00806	2.12396	2.1354	1.9488	1.76079	1.65451	1.42053	1.43054	1.65748	1.69644	1.9201	1.55875	<0.0001	<0.0001	0.993 (ns)

## Sheet: Supplementary Fig. 6c
Supplementary Fig. 6c Relative mRNA expression of Paneth cell markers (Lgr5-creERT2;Cdh1fl/fl)
	Con							Con+1409*							4-OHT							4-OHT+1409*							Statistics
Biological replicate	1			2		3		1			2		3		1			2		3		1			2		3		ANOVA summary P value	Dunnett's multiple comparisons test (P value)
Technical replicate	1	2	3	1	2	1	2	1	2	3	1	2	1	2	1	2	3	1	2	1	2	1	2	3	1	2	1	2		Con vs Con+1409*	4-OHT vs 4-OHT+1409*
Lyz1	0.996088	0.990144	1.01377	0.959286	1.04071	1.00347	0.99653	2.27467	2.17091	2.26547	1.59805	1.70702	1.98694	1.95652	1.10862	1.13448	1.04212	1.36501	1.52577	1.59228	1.7197	1.19059	1.18262	1.13506	0.974922	1.11997	1.81098	1.64919	<0.0001	<0.0001	0.9373 (ns)
Defa24	1.05058	0.90195	1.04747	1.00335	0.996648	0.984466	1.01553	2.11074	2.3604	2.37227	1.83491	2.14092	2.26089	2.62066	1.21594	1.16963	1.29076	0.741387	0.674409	0.956263	0.849894	1.43585	1.4771	1.63116	0.344188	0.349404	0.712579	0.82374	<0.0001	<0.0001	0.9992 (ns)
Cd24a	1.01737	0.960044	1.02258	0.989043	1.01096	1.01557	0.984433	1.87214	1.87687	1.90827	1.77053	1.5648	1.85545	1.70708	0.973473	0.914929	0.937044	1.57699	1.55134	1.51411	1.34023	1.31398	1.27881	1.26466	1.15377	1.09798	1.50733	1.8714	<0.0001	<0.0001	0.7243 (ns)
Sox9	0.908069	0.970831	1.1211	1.0434	0.956604	1.02405	0.975954	2.15347	2.08736	2.10266	1.8568	1.49032	2.05283	1.77079	1.08947	1.18695	1.30935	1.40102	1.39493	1.34729	1.34678	1.18033	1.27867	0.995966	0.961182	0.782109	1.63658	1.34885	<0.0001	<0.0001	0.4955 (ns)

## Sheet: Supplementary Fig. 6d
Supplementary Fig. 6d Relative mRNA expression of goblet cell markers (Lgr5-creERT2;Cdh1fl/fl)
	Con							Con+1409*							4-OHT							4-OHT+1409*							Statistics
Biological replicate	1			2		3		1			2		3		1			2		3		1			2		3		ANOVA summary P value	Dunnett's multiple comparisons test (P value)
Technical replicate	1	2	3	1	2	1	2	1	2	3	1	2	1	2	1	2	3	1	2	1	2	1	2	3	1	2	1	2		Con vs Con+1409*	4-OHT vs 4-OHT+1409*
Spdef	0.76523	0.959968	1.2748	0.78772	1.21228	0.885117	1.11488	3.1505	2.63212	3.3163	1.96968	2.34125	2.56955	2.07206	0.78253	0.886482	0.769125	1.27563	1.11799	0.992396	0.960195	1.61773	1.20696	1.29907	0.843945	0.917322	0.880537	1.19753	<0.0001	<0.0001	0.6436 (ns)
Tff3	0.928761	0.908725	1.16251	0.911776	1.08822	0.954867	1.04513	2.75486	2.44095	2.77381	2.41474	2.36925	2.56216	2.42673	1.71441	1.54763	1.61757	2.10884	2.55789	2.36684	2.75514	1.86764	1.97975	2.1389	1.53377	1.60262	2.80874	2.70598	<0.0001	<0.0001	>0.9999 (ns)
Agr2	0.933781	0.944437	1.12178	1.02437	0.975633	1.04523	0.954774	2.24721	2.1804	2.18623	2.50895	2.94394	2.17461	2.39504	1.05912	1.1406	1.21392	1.85965	2.19943	1.48796	1.65714	1.1232	1.11939	1.18726	1.3358	1.20831	1.90881	1.74768	<0.0001	<0.0001	0.7128 (ns)
Manf	1.05058	0.90195	1.04747	0.997778	1.00222	0.990758	1.00924	2.11074	2.3604	2.37227	2.66633	2.60181	2.02276	2.20488	1.21594	1.16963	1.29076	1.21477	1.22364	0.966228	0.967801	1.43585	1.4771	1.63116	0.818028	0.890761	1.09346	1.27808	<0.0001	<0.0001	0.8007 (ns)

## Sheet: Supplementary Fig. 6e
Supplementary Fig. 6e Relative mRNA expression of mucin markers (Lgr5-creERT2;Cdh1fl/fl)
	Con							Con+1409*							4-OHT							4-OHT+1409*							Statistics
Biological replicate	1			2		3		1			2		3		1			2		3		1			2		3		ANOVA summary P value	Dunnett's multiple comparisons test (P value)
Technical replicate	1	2	3	1	2	1	2	1	2	3	1	2	1	2	1	2	3	1	2	1	2	1	2	3	1	2	1	2		Con vs Con+1409*	4-OHT vs 4-OHT+1409*
Muc2	0.966079	0.965703	1.06822	1.00542	0.994583	1.00542	0.994583	3.20597	2.71696	2.85263	2.75842	2.60099	2.68459	2.53137	1.48505	1.70416	1.7231	1.15476	1.25756	1.08089	1.17711	1.60276	1.67481	1.89369	0.697358	0.733838	0.856857	0.901681	<0.0001	<0.0001	0.5904 (ns)
Muc3	1.02329	0.932728	1.04399	1.09015	0.909852	1.05874	0.941259	2.01602	2.01651	2.10186	2.40362	2.3994	2.47097	2.27525	0.921772	0.948786	0.832096	1.41863	1.36391	1.40058	1.33465	0.917436	1.06507	0.855984	1.16833	1.09947	1.61874	1.39135	<0.0001	<0.0001	0.9983 (ns)
Muc4	0.989204	1.00884	1.00195	1.02022	0.979783	1.08235	0.917653	2.63432	2.57992	2.30267	2.96953	2.77023	2.29117	2.07746	0.978003	0.95833	0.913025	1.16062	1.26044	0.906652	0.953057	1.27246	1.27131	1.37867	0.91131	0.926531	1.14736	1.21492	<0.0001	<0.0001	0.3943 (ns)
Muc13	1.01756	0.905972	1.07647	0.983896	1.0161	0.999878	1.00012	1.71098	1.78608	1.69252	1.68168	1.52597	1.36296	1.45456	1.24555	1.23343	1.36066	1.54581	1.43854	1.04418	0.962201	1.39502	1.54029	1.34831	1.01249	1.16122	0.851861	0.850413	<0.0001	<0.0001	0.6701 (ns)

## Sheet: Supplementary Fig. 6f
Supplementary Fig.6f Relative mRNA expression of mature enterocyte markers (Lgr5-creERT2;Cdh1fl/fl)
	Con							Con+1409*							4-OHT							4-OHT+1409*							Statistics
Biological replicate	1			2		3		1			2		3		1			2		3		1			2		3		ANOVA summary P value	Dunnett's multiple comparisons test (P value)
Technical replicate	1	2	3	1	2	1	2	1	2	3	1	2	1	2	1	2	3	1	2	1	2	1	2	3	1	2	1	2		Con vs Con+1409*	4-OHT vs 4-OHT+1409*
Fabp1	1.0532	0.917031	1.02977	0.880474	1.11953	0.941262	1.05874	1.76275	1.70053	1.92398	2.28118	1.81587	1.87414	1.56307	0.533445	0.525896	0.501199	0.668557	0.745824	0.681634	0.829136	0.514133	0.526786	0.553057	0.51671	0.540133	0.751798	0.847716	<0.0001	<0.0001	0.9543 (ns)
Fabp2	0.984256	0.982814	1.03293	0.98625	1.01375	1.01346	0.986539	1.86562	1.99081	2.04461	2.02313	2.26406	1.63591	1.95132	0.856101	0.84938	0.862633	1.01761	0.904062	0.980432	0.959942	1.04917	0.993754	1.00612	0.620682	0.735569	1.03845	0.980385	<0.0001	<0.0001	>0.9999 (ns)
Apoc3	0.915782	0.994733	1.08949	1.0412	0.958796	1.02815	0.97185	2.21917	2.12904	2.09775	2.49496	1.82951	2.37522	1.95476	0.271674	0.284637	0.30252	0.238965	0.244586	0.312759	0.324203	0.326678	0.330576	0.267567	0.171667	0.156199	0.341809	0.387629	<0.0001	<0.0001	>0.9999 (ns)
Alpi	0.733772	1.06811	1.19812	1.03069	0.969311	1.02768	0.972324	1.51484	1.89459	1.9233	3.00296	2.55535	1.9868	1.52995	0.252056	0.26203	0.209838	0.309563	0.318967	0.265665	0.262928	0.142793	0.191259	0.123542	0.22882	0.215361	0.281489	0.244975	<0.0001	<0.0001	0.9496 (ns)
