# Supplementary material for: The secreted protein Amuc_1409 from Akkermansia muciniphila improves gut health through intestinal stem cell regulation
Source: Nat Commun. 2024 Apr 6;15:2983. doi: 10.1038/s41467-024-47275-8 (PMC10998920; doi:10.1038/s41467-024-47275-8)
Supplement: Supplementary file 4 — Source Data [file 41467_2024_47275_MOESM4_ESM.zip › Source Data Supplementary Fig. 7.xlsx]

## Sheet: Supplementary Fig. 7c
Supplementary Fig. 7c Relative quantitative analysis of each protein detected in four samples using two MS1-based LFQ methods
MaxQuant Intensity					PD Abundance
	WC	PP	OM	Sup		WC	PP	OM	Sup
Amuc_1409	1702200000	5169900000	655620000	12278000000	Amuc_1409	15	59	5	276
	1926700000	6298200000	677910000	17568000000		13	66	4	337
	1865300000	5679000000	559550000	17392000000		12	67	5	340
Amuc_0824	2198000000	14598000000	3352700000	1049400000	Amuc_0824	30	251	64	41
	2301900000	16945000000	4033900000	1325900000		35	266	54	45
	2390600000	17390000000	3656400000	1033900000		35	275	59	45
Amuc_1100	996780000	0	4669300000	0	Amuc_1100	27	0	289	78
	769530000	0	4152000000	2166800000		30	0	324	55
	559770000	0	4230600000	1896400000		29	0	314	51
Amuc_0198	13932000000	893820000	6346400000	0	Amuc_0198	234	16	132	1
	13788000000	944540000	6375600000	0		260	19	131	1
	13873000000	828780000	6509700000	0		254	18	135	0
