# Supplementary material for: The secreted protein Amuc_1409 from Akkermansia muciniphila improves gut health through intestinal stem cell regulation
Source: Nat Commun. 2024 Apr 6;15:2983. doi: 10.1038/s41467-024-47275-8 (PMC10998920; doi:10.1038/s41467-024-47275-8)
Supplement: Supplementary file 4 — Source Data [file 41467_2024_47275_MOESM4_ESM.zip › Source Data Supplementary Fig. 8.xlsx]

## Sheet: Supplementary Fig. 8a
Supplementary Fig. 8a Thermal unfolding of the 1409 protein as monitored with circular dichroism.
x-axis	y-axis		Non-linear curve fit of Boltzmann method
	Raw CD data (216 nm)
Temperature	CD[mdeg]		Equation	y = A2 + (A1-A2)/(1 + exp((x-x0)/dx))
9.9	-63.2548		Adj. R-Square	0.983863
11.04	-63.9544				Value	Standard Error
12.08	-63.8653		B	A1	1.00612	0.00990861
13.06	-62.389		B	A2	-0.0366244	0.0203407
14.02	-65.4478		B	x0	67.8962	0.567998	Tm = 67.9 ± 0.6°C
15	-64.2174		B	dx	8.1985	0.503718
16.04	-63.771
17.06	-63.8047
18.07	-63.6587
19.06	-64.286
20.04	-65.9699
21.04	-63.9595
22.05	-63.3028
23.05	-63.4438
24.02	-62.6857
25.08	-65.2915
26.01	-63.0672
27.13	-63.0532
28.02	-63.3865
29.06	-63.3976
30.05	-62.0798
31.03	-61.2867
32.05	-62.8748
33.03	-62.814
34.16	-61.0518
35.01	-61.5374
36.05	-61.581
37.02	-63.6802
38.03	-61.87
39.04	-64.3351
40.01	-63.0454
41.05	-61.5993
42.09	-61.5148
43.02	-62.6098
44.02	-61.4476
45.1	-61.5581
46.05	-61.9436
47.06	-59.8678
48.03	-59.6589
49.02	-59.8895
50.03	-61.8541
51.06	-59.2235
52.23	-61.0188
53.06	-59.214
54.06	-60.7083
55.01	-57.5233
56.06	-57.9481
57.05	-57.5365
58.05	-58.5229
59.05	-56.889
60.07	-57.7513
61.09	-55.3618
62.01	-52.6684
63.06	-53.7305
64.04	-54.6746
65.09	-51.2102
66.05	-52.2878
67.08	-51.188
68.08	-50.8504
69.06	-49.504
70.13	-48.9416
71.15	-49.2258
72.03	-46.9833
73.07	-47.9281
74.02	-48.7471
75.01	-45.8638
76.02	-44.5965
77.02	-40.6286
78.01	-40.674
79.03	-41.7977
80.25	-42.0665
81.05	-41.1188
82	-40.0874
83.02	-39.1522
84.07	-40.6005
85	-37.3341
86.02	-36.6593
87.14	-39.3566
88.02	-41.1585
89.16	-39.3775
90.09	-38.9
91.05	-37.8355
92.11	-40.9949
93.05	-36.9445
94.02	-39.4556
95.01	-38.3838
96.06	-40.6515
97.01	-37.6704
98.08	-38.414
99.08	-37.3465
100.07	-38.0842

## Sheet: Supplementary Fig. 8b
Supplementary Fig. 8b Thermal unfolding of the 1409 protein as monitored with circular dichroism.
x-axis	y-axis		Non-linear curve fit of Boltzmann method
	Normalized thermal unfolding data
Temperature	Fraction of native 1409		Equation	y = A2 + (A1-A2)/(1 + exp((x-x0)/dx))
9.9	1		Adj. R-Square	0.983863
11.04	1.02779				Value	Standard Error
12.08	1.02425		B	A1	1.00612	0.00990861
13.06	0.965603		B	A2	-0.0366244	0.0203407
14.02	1.08713		B	x0	67.8962	0.567998	Tm = 67.9 ± 0.6°C
15	1.03824		B	dx	8.1985	0.503718
16.04	1.02051
17.06	1.02185
18.07	1.01605
19.06	1.04097
20.04	1.10787
21.04	1.028
22.05	1.00191
23.05	1.00751
24.02	0.97739
25.08	1.08092
26.01	0.992547
27.13	0.991991
28.02	1.00523
29.06	1.00567
30.05	0.953319
31.03	0.92181
32.05	0.984903
33.03	0.982488
34.16	0.912477
35.01	0.93177
36.05	0.933502
37.02	1.0169
38.03	0.944983
39.04	1.04292
40.01	0.991681
41.05	0.934229
42.09	0.930872
43.02	0.974375
44.02	0.928202
45.1	0.932592
46.05	0.947907
47.06	0.865438
48.03	0.857139
49.02	0.8663
50.03	0.944352
51.06	0.839841
52.23	0.911166
53.06	0.839464
54.06	0.89883
55.01	0.772294
56.06	0.789171
57.05	0.772818
58.05	0.812007
59.05	0.747094
60.07	0.781352
61.09	0.68642
62.01	0.579414
63.06	0.62161
64.04	0.659118
65.09	0.521481
66.05	0.564293
67.08	0.520599
68.08	0.507187
69.06	0.453696
70.13	0.431352
71.15	0.442643
72.03	0.353551
73.07	0.391087
74.02	0.423625
75.01	0.309075
76.02	0.258726
77.02	0.101086
78.01	0.10289
79.03	0.147533
80.25	0.158212
81.05	0.120561
82	0.0795849
83.02	0.0424305
84.07	0.0999698
85	-0.0298006
86.02	-0.0566097
87.14	0.050551
88.02	0.122139
89.16	0.0513814
90.09	0.0324108
91.05	-0.00988057
92.11	0.115639
93.05	-0.045279
94.02	0.0544842
95.01	0.0119028
96.06	0.101996
97.01	-0.0164398
98.08	0.0131026
99.08	-0.029308
100.07	0
