# Supplementary material for: The secreted protein Amuc_1409 from Akkermansia muciniphila improves gut health through intestinal stem cell regulation
Source: Nat Commun. 2024 Apr 6;15:2983. doi: 10.1038/s41467-024-47275-8 (PMC10998920; doi:10.1038/s41467-024-47275-8)
Supplement: Supplementary file 4 — Source Data [file 41467_2024_47275_MOESM4_ESM.zip › Source Data Supplementary Fig. 9.xlsx]

## Sheet: Supplementary Fig. 9c
Supplementary Fig. 9c Tumor volume (mm3)
	Vehicle										Amuc_1409*										Statistics
Mouse	1	2	3	4	5	6	7	8	9	10	1	2	3	4	5	6	7	8	9	10	t-test (P value)
Days 0	40.9837	59.9744	50.2086	30.8294	21.7816	62.6988	46.1143	64.6267	55.2391	2.34884	47.7568	58.901	35.7581	42.573	26.4082	22.5343	47.0292	46.225	37.8328	14.5981	0.478651
Days 2	84.2132	58.532	96.1716	60.4349	34.295	98.2904	64.0003	68.3646	64.087	4.82918	54.3587	52.1647	41.8866	45.472	37.4917	41.462	127.92	63.5122	49.8837	14.5085	0.426004
Days 4	145.593	204.635	171.531	182.801	104.892	254.83	217.369	260.415	122.116	32.3363	114.878	116.962	175.426	70.825	65.1179	153.091	320.358	155.322	143.428	65.2905	0.347235
Days 6	150.774	255.427	245.445	166.355	123.354	428.554	429.685	413.815	165.436	59.1413	168.847	222.263	322.902	134.616	119.45	202.023	426.224	285.358	157.451	94.1307	0.58075
Days 8	239.795	396.056	362.331	197.471	157.987	519.475	504.022	455.661	214.964	171.345	232.219	293.611	392.047	130.98	168.184	169.252	446.996	433.401	226.208	112.201	0.317582
Days 10	256.088	438.397	430.056	205.062	235.163	542.267	589.204	587.817	227.059	193.801	365.148	355.031	498.106	223.715	169.006	248.464	614.795	455.546	327.471	199.601	0.723492
Days 12	437.605	683.954	668.083	309.508	301.553	760.049	954.702	759.103	320.598	383.974	539.267	558.74	883.205	274.067	328.092	598.34	721.609	817.17	516.889	306.349	0.972077
Days 14	844.87	1038.09	846.11	472.885	430.389	766.393	1175.46	1072.34	557.549	759.718	1022.59	700.399	1145.27	398.82	490.099	621.981	1121.76	1019.05	657.184	449.218	0.784445

## Sheet: Supplementary Fig. 9d
Supplementary Fig. 9d Body weight (g)
	Vehicle										Amuc_1409*										Statistics
Mouse	1	2	3	4	5	6	7	8	9	10	1	2	3	4	5	6	7	8	9	10	t-test (P value)
Days 0	18.7	17.8	18.5	19.1	19.2	17	19.3	18.1	18.3	18.2	16.6	19.6	19.1	19.7	19.2	18.8	19	18.2	18.9	19.5	0.241914
Days 2	19	17.8	17.9	18.7	19.4	17.1	19.3	18.1	18.5	18.2	16.4	19.5	19.4	19.7	19.6	19.2	19.89	18.3	19.2	19.3	0.119019
Days 4	19.4	18.5	18.3	18.8	18.9	17.6	19.4	18.1	18.4	18.1	16.9	20	19.7	19.6	19.5	19.5	19.7	19.1	19.5	19.1	0.04593
Days 6	19.2	18.6	18.6	19	19.7	17.4	19.6	18.5	18.3	18.3	17	19.9	19.1	19.5	19.2	19.6	19.8	19	19.7	19.3	0.167882
Days 8	19.2	18.6	18.6	19	19.7	17.4	19.6	18.5	18.3	18.3	17	19.9	19.1	19.5	19.2	19.6	19.8	19	19.7	19.3	0.167882
Days 10	20.1	19.4	19.1	20	19.8	18.9	20.1	19.2	19.5	19	17.5	20.9	19.8	20	19.5	20.7	20.8	19.9	20.7	20.2	0.177088
Days 12	20.5	19.6	20.1	19.8	20.2	19.3	19.8	19	19.5	19	18.1	20.3	20.3	20.4	20.3	21	21.2	20.1	21	20.4	0.0610147
Days 14	21.2	20.7	20	20.6	21.3	19.2	19.3	19.8	20.4	19.7	18.7	21.4	20.9	20.8	21.2	21.6	21.2	20.3	21.3	21	0.0955466

## Sheet: Supplementary Fig. 9f
Supplementary Fig. 9f Excised tumor weight (g)
	Vehicle	Amuc_1409*
Mouse 1	0.6499	0.5932
Mouse 2	0.7117	0.4319
Mouse 3	0.8482	0.8572
Mouse 4	0.2562	0.2816
Mouse 5	0.3687	0.2192
Mouse 6	0.5615	0.8252
Mouse 7	0.9502	0.4858
Mouse 8	0.6669	0.7034
Mouse 9	0.3619	0.7088
Mouse 10	0.7057	0.3493
t-test (P value)		0.540603
