# Supplementary material for: The secreted protein Amuc_1409 from Akkermansia muciniphila improves gut health through intestinal stem cell regulation
Source: Nat Commun. 2024 Apr 6;15:2983. doi: 10.1038/s41467-024-47275-8 (PMC10998920; doi:10.1038/s41467-024-47275-8)
Supplement: Supplementary file 4 — Source Data [file 41467_2024_47275_MOESM4_ESM.zip › Source Data Supplementary Fig. 10.xlsx]

## Sheet: Supplementary Fig. 10a
Supplementary Fig. 10a Body weight (g)
	Vehicle	Amuc_1409*
Mouse 1	31.4	26.3
Mouse 2	30.4	30.5
Mouse 3	32.8	33
Mouse 4	33.5	36.2
Mouse 5	31.9	31.7
Mouse 6	32	34.3
Mouse 7	32.6	39
Mouse 8		32.4
Mouse 9		36
Mouse 10		35.1
t-test (P value)		0.340532

## Sheet: Supplementary Fig. 10b
Supplementary Fig. 10b Body weight change (%)
	Vehicle	Amuc_1409*
Mouse 1	97.2136	91.0035
Mouse 2	95.5975	94.7205
Mouse 3	102.5	100.917
Mouse 4	107.029	103.725
Mouse 5	93.0029	97.5385
Mouse 6	98.4615	101.78
Mouse 7	86.4721	99.7442
Mouse 8		100.621
Mouse 9		104.046
Mouse 10		93.1034
t-test (P value)		0.574081

## Sheet: Supplementary Fig. 10c
Supplementary Fig. 10c Glucose (mg/dL)
	Vehicle	Amuc_1409*
Mouse 1	58	67
Mouse 2	110	93
Mouse 3	109	99
Mouse 4	98	108
Mouse 5	75	147
Mouse 6	162	111
Mouse 7	100	156
Mouse 8		167
Mouse 9		115
Mouse 10		119
t-test (P value)		0.304179

## Sheet: Supplementary Fig. 10d
Supplementary Fig. 10d AST (IU/L)
	Vehicle	Amuc_1409*
Mouse 1	117	110
Mouse 2	92	110
Mouse 3	76	82
Mouse 4	81	57
Mouse 5	79	79
Mouse 6	58	139
Mouse 7	119	59
Mouse 8		71
Mouse 9		54
Mouse 10		78
t-test (P value)		0.700206

## Sheet: Supplementary Fig. 10e
Supplementary Fig. 10e ALT (IU/L)
	Vehicle	Amuc_1409*
Mouse 1	58	61
Mouse 2	28	47
Mouse 3	44	35
Mouse 4	19	31
Mouse 5	18	31
Mouse 6	15	15
Mouse 7	23	16
Mouse 8		16
Mouse 9		27
Mouse 10		27
t-test (P value)		0.862323

## Sheet: Supplementary Fig. 10f
Supplementary Fig. 10f ALP (IU/L)
	Vehicle	Amuc_1409*
Mouse 1	119	65
Mouse 2	154	165
Mouse 3	76	147
Mouse 4	76	114
Mouse 5	107	97
Mouse 6	78	103
Mouse 7	85	71
Mouse 8		102
Mouse 9		78
Mouse 10		98
t-test (P value)		0.760384

## Sheet: Supplementary Fig. 10g
Supplementary Fig. 10g Triglycerides (IU/L)
	Vehicle	Amuc_1409*
Mouse 1	55	71
Mouse 2	45	39
Mouse 3	47	32
Mouse 4	51	55
Mouse 5	31	35
Mouse 6	50	94
Mouse 7	44	62
Mouse 8		60
Mouse 9		63
Mouse 10		49
t-test (P value)		0.208779

## Sheet: Supplementary Fig. 10h
Supplementary Fig. 10h Cholesterol (mg/dL)
	Vehicle	Amuc_1409*
Mouse 1	78	79
Mouse 2	74	58
Mouse 3	77	67
Mouse 4	66	83
Mouse 5	86	62
Mouse 6	72	33
Mouse 7	31	70
Mouse 8		54
Mouse 9		72
Mouse 10		80
t-test (P value)		0.681499

## Sheet: Supplementary Fig. 10i
Supplementary Fig. 10i Albumin (g/dL)
	Vehicle	Amuc_1409*
Mouse 1	2.8	2.4
Mouse 2	2.9	2.5
Mouse 3	2.9	3.1
Mouse 4	3	2.9
Mouse 5	2.9	2.8
Mouse 6	2.9	3
Mouse 7	2.8	2.4
Mouse 8		2.9
Mouse 9		2.7
Mouse 10		3
t-test (P value)		0.269696

## Sheet: Supplementary Fig. 10j
Supplementary Fig. 10j BUN (mg/dL)
	Vehicle	Amuc_1409*
Mouse 1	44.8	42.4
Mouse 2	60.1	63.3
Mouse 3	60.5	55.6
Mouse 4	40.4	58.8
Mouse 5	56.4	69.7
Mouse 6	82.1	66.9
Mouse 7	57.6	48.8
Mouse 8		63.5
Mouse 9		51.1
Mouse 10		62
t-test (P value)		0.883086

[truncated: 2 more sheets: Supplementary Fig. 10k, Supplementary Fig. 10l]
