# Supplementary material for: The secreted protein Amuc_1409 from Akkermansia muciniphila improves gut health through intestinal stem cell regulation
Source: Nat Commun. 2024 Apr 6;15:2983. doi: 10.1038/s41467-024-47275-8 (PMC10998920; doi:10.1038/s41467-024-47275-8)
Supplement: Supplementary file 4 — Source Data [file 41467_2024_47275_MOESM4_ESM.zip › Source Data Supplementary Fig. 11.xlsx]

## Sheet: Supplementary Fig. 11b
Supplementary Fig. 11b The calculation of Amuc_1409 concentration in whole faecal samples (100 μg) based on standard curve for purified recombinant Amuc_1409 protein
Sample		Concentration of Amuc_1409 (ng)	Band intensity
Purified recombinant Amuc_1409 protein		0	0
		0.1	30.898
		0.2	47.33
		0.4	99.137
		0.6	159.095
Whole faecal samples of mouse gut (100 μg protein)	Mouse 1	0.503304	130.412
	Mouse 2	0.580747	150.503
	Mouse 3	0.526173	136.345
	Mouse 4	0.369102	95.596

## Sheet: Supplementary Fig. 11c
Supplementary Fig. 11c Estimated physiological concentration of Amuc_1409 in whole faecal samples of mouse gut
	Concentration of Amuc_1409 in whole faecal protein samples (ng/μg)	Protein concentration of whole faecal sample (μg/μL)	Total protein amount of whole faecal sample (μg)	Concentration of Amuc_1409 in total whole faecal sample (ng)
Mouse1	0.00503	5.4915	8189.47	41.1931
Mouse2	0.00581	4.609	6342.44	36.8496
Mouse3	0.00526	4.1235	5952.68	31.3111
Mouse4	0.00369	5.055	6197.43	22.8685
