# Supplementary material for: The secreted protein Amuc_1409 from Akkermansia muciniphila improves gut health through intestinal stem cell regulation
Source: Nat Commun. 2024 Apr 6;15:2983. doi: 10.1038/s41467-024-47275-8 (PMC10998920; doi:10.1038/s41467-024-47275-8)
Supplement: Supplementary file 4 — Source Data [file 41467_2024_47275_MOESM4_ESM.zip › Source Data Supplementary Fig. 12.xlsx]

## Sheet: Supplementary Fig. 12b
Supplementary Fig. 12b Budding organoid (%)
	PBS			EV veh.			1409*			1409#			1409$			ANOVA summary P value	Dunnett's multiple comparisons test (P value)
Biological replicate	1	2	3	1	2	3	1	2	3	1	2	3	1	2	3		PBS vs EV veh.	PBS vs 1409*	PBS vs 1409#	PBS vs 1409$
Budding organoid (%)	83.4071	83.3333	83.7209	83.5436	83.5165	82.9268	89.6368	90.9091	90.4255	89.9614	90.7407	90.2174	89.8465	90.4255	91.2088	<0.0001	0.983	<0.0001	<0.0001	<0.0001

## Sheet: Supplementary Fig. 12c
Supplementary Fig. 12c No. of lobes per mIO
	PBS			EV veh.			1409*			1409#			1409$			ANOVA summary P value	Dunnett's multiple comparisons test (P value)
Biological replicate	1	2	3	1	2	3	1	2	3	1	2	3	1	2	3		PBS vs EV veh.	PBS vs 1409*	PBS vs 1409#	PBS vs 1409$
No. of lobes per mIOs	2.64615	2.55208	2.62353	2.44565	2.53333	2.50617	4.47111	5.0303	5.47826	4.20536	4.97222	5.10989	4.63768	5.40426	5.27778	<0.0001	0.9857	<0.0001	0.0001	<0.0001

## Sheet: Supplementary Fig. 12d
Supplementary Fig. 12d % distribution of organoids with indicated the number of lobes per mIO
	PBS			EV veh.			1409*			1409#			1409$			ANOVA summary P value	Dunnett's multiple comparisons test (P value)
Biological replicate	1	2	3	1	2	3	1	2	3	1	2	3	1	2	3		PBS vs EV veh.	PBS vs 1409*	PBS vs 1409#	PBS vs 1409$
0	16.5929	16.4835	16.2791	16.4564	16.4835	17.0732	10.4742	9.09091	9.57447	10.1635	9.25926	9.78261	10.1534	9.57447	8.79121	<0.0001	0.955	<0.0001	<0.0001	<0.0001
1–3	51.0749	52.7473	50	55.7723	52.7473	53.6585	29.5487	24.2424	18.0851	28.659	25	22.8261	27.9857	23.4043	25.2747	<0.0001	0.677	<0.0001	<0.0001	<0.0001
4–6	28.1634	28.5714	29.0698	25.5924	28.5714	26.8293	40.4789	42.4242	41.4894	45.0626	43.5185	42.3913	38.7121	39.3617	39.5604	<0.0001	0.2413	<0.0001	<0.0001	<0.0001
7–9	4.16879	2.1978	4.65116	1.77578	2.1978	2.43902	13.1685	17.1717	20.2128	11.7139	14.8148	17.3913	16.6763	13.8298	14.2857	<0.0001	0.8123	0.0001	0.0004	0.0004
10–12	0	0	0	0.403226	0	0	4.6164	5.05051	6.38298	2.58152	2.77778	4.34783	4.38022	7.44681	7.69231	<0.0001	0.9993	0.0003	0.0102	<0.0001
>12	0	0	0	0	0	0	1.71331	2.0202	4.25532	1.81943	4.62963	3.26087	2.09228	6.38298	4.3956	0.0069	>0.9999	0.0943	0.0393	0.008
